# Supplementary material for: Systematic review on Marburg virus prevalence and persistence in animals
Source: Front Vet Sci. 2026 Feb 4;13:1756506. doi: 10.3389/fvets.2026.1756506 (PMC12913193; doi:10.3389/fvets.2026.1756506)
Supplement: Supplementary file 2 [file Table_2.XLSX]

## Sheet: Raw data
start	end	Title	...4	Authors	Year	Journal	DOI	funding_availability	funding_source	country	site_sampled	animal_group	animal_group/bats	animal_group/livestock_and_animals	samples	sample/urine	sample/feaces	sample/oral_saliva	sample/rectal	sample/liver	sample/spleen	sample/kidney	sample/lymphnode	sample/others...25	sample/blood	sample/others...27	diagnosis	diagnosis/elisa	diagnosis/pcr	diagnosis/sequencing	diagnosis/phylogenetics	diagnosis/viral_isolation	diagnosis/immunofluroescence	diagnosis/others	related_strain	sequenced_genes	seq_uploaded	accession_numbers	ELISA_total	ELISA_positive	ELISA_postive_distribution	ELISA_distribution_of_positive/juvenile_adult	ELISA_distribution_of_positive/adult_juvenile	ELISA_distribution_of_positive/male_female	ELISA_distribution_of_positive/female_male	ELISA_positive_bat_species	ELISA_negative_bat_species	ELISA_confirmed	ELISA_confirmatory_assay
2025-12-29 15:36:25	2025-12-29 18:09:56	Large serological survey showing cocirculation of Ebola and Marburg viruses in Gabonese bat populations, and a high seroprevalence of both viruses in Rousettus aegyptiacus		Xavier Pourrut*1,2, Marc Souris1,3, Jonathan S Towner4, Pierre E Rollin4, Stuart T Nichol4, Jean-Paul Gonzalez2 and Eric Leroy1,2	2009	BMC Infectious Diseases	10.1186/1471-2334-9-159	yes	Fonds de Solidarité Prioritaire grant from Ministère des Affaires Etrangères de la France (FSP n° 2002005700).	Gabon, DR Congo	Mbomo, Odzala National Park, Nyanga province	bats	1	0	liver spleen blood	0	0	0	0	1	1	0	0	0	1	0	elisa pcr	1	1	0	0	0	0	0					1876	25						Epomops franqueti, Hypsignathus monstrosus, Micropteropus pusillus, Micropteropus pusillus, Rousettus aegyptiacus	Myonycteris torquata, Microchiroptera, Megaloglossus woermanni, Eidolon helvum, Casinycteris argynnis	no
2025-12-22 07:46:17	2025-12-22 15:10:54	Seroprevalence of Filovirus Infection of Rousettus aegyptiacus Bats in Zambia		Katendi Changula,1,a Masahiro Kajihara,2,a Akina Mori-Kajihara,2 Yoshiki Eto,2 Hiroko Miyamoto,2 Reiko Yoshida,2 Asako Shigeno,2 Bernard Hang’ombe,1,3 Yongjin Qiu,4 Daniel Mwizabi,5 David Squarre,5 Joseph Ndebe,1 Hirohito Ogawa,1,6 Hayato Harima,4 Edgar Simulundu,1 Ladslav Moonga,1 Penjaninge Kapila,1 Wakako Furuyama,2,b Tatsunari Kondoh,2 Masahiro Sato,2 Yoshihiro Takadate,2 Chiho Kaneko,7,c Ryo…	2018	The Journal of Infectious Diseases	10.1093/infdis/jiy26	yes	Agency for Medical Research and Development and Japan International Cooperation Agency within the framework of the Science and Technology Research Partnership for Sustainable Development (15JM0110005H0004). Funding was partly provided by the Japan Initiative for Global Research Network on Infectious Diseases (15FM0108008H0001), Japan Society for	Zambia		bats	1		others	0	0	0	0	0	0	0	0	1	0	0	elisa pcr	1	1	0	0	0	0	0					290	127						Rousettus aegyptiacus	Rousettus aegyptiacus	yes
2025-04-03 19:53:20	2025-04-03 20:00:19	Antibody-Mediated Virus Neutralization Is Not a Universal Mechanism of Marburg, Ebola, or Sosuga Virus Clearance in Egyptian Rousette Bats		Amy J. Schuh,1,3 Brian R. Amman,1 Tara K. Sealy,1 Markus H. Kainulainen,1 Ayan K. Chakrabarti,1 Lisa W. Guerrero,1 Stuart T. Nichol,1 Cesar G. Albarino,1 and Jonathan S. Towner	2019	The Journal of Infectious Diseases	10.1093/infdis/jiy733	yes	Defense Threat Reduction Agency (grant HDTRA-14-1-0016, subaward S-1340-03)			bats	2																																			yes	Neutralization assays
2025-12-29 18:09:56	2025-12-29 18:47:12	Marburg Virus Infection in Egyptian Rousette Bats, South Africa, 2013–2014		Janusz T. Pawęska, Petrus Jansen van Vuren, Alan Kemp, Nadia Storm, Antoinette A. Grobbelaar, Michael R. Wiley, Gustavo Palacios, Wanda Markotter	2018	Emerging Infectious Diseases	10.3201/eid2406.172165	yes	Global Disease Detection Program of the Centers for Disease Control and Prevention (grant no. GDD 5U19 GH000571-05/96667), South African National Research Foundation (grant no. UID 98339), and Poliomyelitis Research Foundation (12/14). The research was also partially supported by the US Defense Threat Reduction Agency (CB10246), Targeted Acquisition of Reference Materials Augmenting Capabilities …	South Africa	Matlapitsi Cave	bats	1	0	liver spleen blood	0	0	0	0	1	1	0	0	0	1	0	elisa pcr sequencing phylogenetics	1	1	1	1	0	0	0	1975 Ozolin strain	L, VP40	yes	MG725616	1431	759	adult>juvenile female>male	0	1	0	1	Rousettus aegyptiacus		yes	Paired longitudinal samples from recaptured bats
2025-04-03 19:31:37	2025-04-03 19:38:38	Antibody Responses to Marburg Virus in Egyptian Rousette Bats and Their Role in Protection against Infection		Nadia Storm 1,2 ID , Petrus Jansen van Vuren 1,3 ID , Wanda Markotter 3 ID and Janusz T. Paweska	2018	Viruses	10.3390/v10020073	yes	National Institute for Communicable Diseases, the National Research Foundation of South Africa (86228), the Poliomyelitis Research Foundation (13/54), and the University of Pretoria (postgraduate bursary)			bats	2														elisa	1	0	0	0	0	0	0					26	26								yes	Plaque reduction neutralization test
2025-12-24 00:11:46	2025-12-24 00:18:49	Serologic Evidence of Fruit Bat Exposure to Filoviruses, Singapore, 2011–2016		Eric D. Laing,1 Ian H. Mendenhall,1 Martin Linster, Dolyce H. W. Low, Yihui Chen, Lianying Yan, Spencer L. Sterling, Sophie Borthwick, Erica Sena Neves, Julia S. L. Lim, Maggie Skiles, Benjamin P. Y. -H. Lee, Lin-Fa Wang, Christopher C. Broder, Gavin J. D. Smith	2018	Emerging Infectious Diseases	10.3201/eid2401.170401	yes	Duke-National University of Singapore Signature Research Program funded by the Agency of Science, Technology and Research, and the Ministry of Health, Singapore, and by grants from National University of Singapore Global Asia Institute (NIHA-2011-1-005), the National Medical Research Council (NMRC/BNIG/2005/2013), the Ministry of Health (CDPHRG/0006/2014) in Singapore, and the US Department of De…	Singapore		bats	1		blood	0	0	0	0	0	0	0	0	0	1	0	Bio-Plex	1	0	0	0	0	0	1					409	0							Eonycteris spelaea, Cynopterus brachyotis, Pteropus lucasi	yes	Western Blot
2025-12-29 12:59:23	2025-12-29 13:26:35	Seroepidemiological Prevalence of Multiple Species of Filoviruses in Fruit Bats (Eidolon helvum) Migrating in Africa		Hirohito Ogawa,1,2 Hiroko Miyamoto,5 Eri Nakayama,5 Reiko Yoshida,5 Ichiro Nakamura,2,6 Hirofumi Sawa,2,7,9 Akihiro Ishii,1,2 Yuka Thomas,1,2 Emiko Nakagawa,1,2 Keita Matsuno,5,9 Masahiro Kajihara,5 Junki Maruyama,5 Naganori Nao,5 Mieko Muramatsu,5 Makoto Kuroda,5 Edgar Simulundu,2 Katendi Changula,3,10 Bernard Hang’ombe,3,10 Boniface Namangala,3 Andrew Nambota,2 Jackson Katampi,4 Manabu Igarashi…	2015	The Journal of Infectious Diseases	10.1093/infdis/jiv06	yes	Japan Initiative for Global Research Network on Infectious Diseases, the Japan Science and Technology Agency, and the Japan International Cooperation Agency within the framework of the Science and Technology Research Partnership for Sustainable Development. Funding was also provided by the Global Center Of Excellence Program “Establishment of International Collaboration Centers for Zoonosis Contr…	Zambia	Japan Initiative for Global Research Network on Infectious Diseases, the Japan Science and Technology Agency, and the Japan International Cooperation Agency within the framework of the Science and Technology Research Partnership for Sustainable Development. Funding was also provided by the Global Center Of Excellence Program “Establishment of International Collaboration Centers for Zoonosis Contr…	bats	1	0	blood others	0	0	0	0	0	0	0	0	0	1	1	elisa pcr	1	1	0	0	0	0	0					748	7						Eidolon helvum	Eidolon helvum	yes	Western Blot
2025-12-31 14:34:32	2026-01-01 03:09:09	ORAL SHEDDING OF MARBURG VIRUS IN EXPERIMENTALLY INFECTED EGYPTIAN FRUIT BATS (ROUSETTUS AEGYPTIACUS)		Brian R. Amman,1MeganE.B.Jones,1,2,3 Tara K. Sealy,1 Luke S. Uebelhoer,1,4 Amy J. Schuh,1 Brian H. Bird,1 JoAnn D. Coleman-McCray,1 Brock E. Martin,1 Stuart T. Nichol,1 and Jonathan S. Towner1,2,5	2015	Journal of Wildlife Diseases	10.7589/2014-08-198	yes	US Department of Health and Human Services			bats	1	0	urine feaces oral saliva rectal	1	1	1	1	0	0	0	0	0	0	0	viral_isolation	0	0	0	0	1	0	0
2025-12-29 13:47:06	2025-12-29 13:51:59	Egyptian rousette bats maintain long-term protective immunity against Marburg virus infection despite diminished antibody levels		Amy J. Schuh1, Brian R. Amman1, Tara K. Sealy1, Jessica R. Spengler 1, Stuart T. Nichol1 & Jonathan S. Towner 1,2	2017	Scientific Reports	10.1038/s41598-017-07824-2	yes	partially funded by DTRA Grant HDTRA-14-1-0016, Subaward S-1340-03.			bats	2	0
2025-04-03 04:47:23	2025-04-03 04:53:48	Virological and Serological Findings in Rousettus aegyptiacus Experimentally Inoculated with Vero Cells- Adapted Hogan Strain of Marburg Virus		Janusz T. Paweska1,2*, Petrus Jansen van Vuren1, Justin Masumu3, Patricia A. Leman1, Antoinette A. Grobbelaar1, Monica Birkhead1, Sarah Clift4, Robert Swanepoel4, Alan Kemp1	2012	PLOS ONE	10.1371/journal.pone.0045479	yes	Justin Masumu is a Southern African Centre for Infectious Disease Surveillance postdoctoral research fellow at the University of Kinshasa and the National Institute for Biomedical Research, Kinshasa, who is supported by the Wellcome Trust grant WT087546MA under its African Institutions Initiative (http:// www.wellcome.ac.uk/Funding/International/WTX055734.htm)			bats	2
2025-12-29 15:19:02	2025-12-29 15:36:25	Studies of Reservoir Hosts for Marburg Virus		Robert Swanepoel,* Sheilagh B. Smit,* Pierre E. Rollin,† Pierre Formenty,‡ Patricia A. Leman,* Alan Kemp,* Felicity J. Burt,§ Antoinette A. Grobbelaar,* Janice Croft,* Daniel G. Bausch,¶ Hervé Zeller,# Herwig Leirs,** †† L.E.O. Braack,‡‡ Modeste L. Libande,§§ Sherif Zaki,† Stuart T. Nichol,† Thomas G. Ksiazek,† and Janusz T. Paweska,*	2007	Emerging Infectious Diseases	10.3201/eid1312.071115	yes	Department of Communicable Disease Surveillance and Response, World Health Organization, Geneva.	DR Congo	mines	bats livestock	1	1	oral saliva liver kidney blood others	0	0	1	0	1	0	1	0	0	1	1	elisa pcr sequencing phylogenetics	1	1	1	1	0	0	0	1975 Ozolin strain, novel sequences	VP35	yes	EU11794– EU118805	426	52						Rhinolophus eloquens, Rousettus aegyptiacus	3 species of fruit bats (Megachiroptera) and 12 species of insectivorous bats (Microchiroptera), including Chaerephon pumila, Rousettus aegyptiacus, Mops condylurus, Hipposideros caffer, 11 other species.	no
2025-12-29 12:27:16	2025-12-29 12:38:17	Is Marburg Virus Enzootic in Gabon?		Gael D. Maganga,1 Mathieu Bourgarel,1,2 Ghislain Ebang Ella,1 Jan Felix Drexler,3 Jean-paul Gonzalez,1 Christian Drosten,3 and Eric M. Leroy1,4	2011	The Journal of Infectious Diseases	10.1093/infdis/jir358	yes	Global Viral Forecasting and the United States Agency for International Development Emerging Pandemic Threats PREDICT Cooperative Agreement for financial support. CIRMF is supported by the government of Gabon, Total-Fina-Elf Gabon, and the Ministe`re des Affaires Etrange`res, France. C. D. received funding from the European Union FP7 project EMPERIE (contract 223498)	Gabon	Faucon Cave, Zadie´ Cave, Batouala Cave	bats	1	0	liver spleen	0	0	0	0	1	1	0	0	0	0	0	pcr sequencing phylogenetics	0	1	1	1	0	0	0	novel sequences	VP35	not_stated
2025-12-29 13:32:08	2025-12-29 13:47:06	Ebola and Marburg viruses IgG detections in small ruminants and dogs from villages within outbreak areas in Gabon		Telstar G. Ndong Mebaley 1☯‡*, Pierre Becquart2☯‡, Matthieu Fritz 3, Eric Elguero2, Illich M. Mombo 1, Déborah C. Garcia1, Linda Bohou Kombila1‡, Léadisaelle H. Lenguiya4‡, Larson Boundenga1, Eric M. Leroy3*, Gael D. Maganga1,5*	2025	PLOS ONE	10.1371/journal.pone.0314801	yes	E.M.L. received a funding by the World Organization for Animal Health (WOAH) through the European Union (EBO-SURSY: FOOD/2016/379-660: Capacity building and surveillance for Ebola virus disease)	Gabon	15 villages near the town of Mekambo	livestock	0	1	blood	0	0	0	0	0	0	0	0	0	1	0	Luminex_elisa pcr	1	1	0	0	0	0	1					448	2								no
2025-12-29 12:45:51	2025-12-29 12:59:23	Marburg Virus Infection Detected in a Common African Bat		Jonathan S. Towner1, Xavier Pourrut2,3, Ce´sar G. Albarin˜o1, Chime`ne Nze Nkogue2, Brian H. Bird1,4, Gilda Grard2, Thomas G. Ksiazek1, Jean-Paul Gonzalez5, Stuart T. Nichol1, Eric M. Leroy2,3*	2007	PLOS ONE	10.1371/journal.pone.0000764	yes	CDC is supported by the Government of the United States of America. CIRMF is supported by the Government of Gabon, Total-Fina-Elf Gabon, and the Ministe`re de la Coope´ration Franc¸aise. This work was also supported by a Fonds de Solidarite´ Prioritaire grant from the Ministe`re des Affaires Etrange`res de la France (FSP nu 2002005700).	Gabon, DR Congo		bats	1	0	blood others	0	0	0	0	0	0	0	0	0	1	1	elisa pcr sequencing phylogenetics	1	1	1	1	0	0	0	Angola-like lineage	NP, VP35	yes	EU068108-13	438	29						Rousettus aegyptiacus	Megaloglossus woermanni, Micropteropus pusillus, Hypsignathus monstrosus, Epomops franquetI, Hipposideros gigas, Myonicterus torquata, Eidolon helvum, Microchiroptere, Rousettus aegyptiacus	no
2026-01-05 12:52:01	2026-01-05 13:12:27	Serological Evidence of Potential Marburg Virus Circulation in Livestock and Dogs in Ghana		Theophilus Odoom 1,*ORCID,Sherry Ama Mawuko Johnson 2,*ORCID,William Tasiame 3ORCID,Meyir Y. Ziekah 4ORCID,Joseph K. Abuh 1,Benita Anderson 2ORCID,Fenteng Danso 1,Richard K. Abbiw 5,Franklin Y. Nuokpem 5ORCID,Emmanuel Allegye-Cudjoe 1,Charles Lewis 6ORCID andBonto Faburay 6	2024	Pathogens	10.3390/pathogens13110917	yes	United States Department of Agriculture (USDA) Animal and Plant Health Inspection Service (APHIS) Global Partnership for Animal and Zoonotic Disease Surveillance (GPAZDS)	Ghana	Western (Bogoso), Ashanti (Fomena and Kwaman), Volta (Ve Golokuati), Savannah (Gelenkong and Mognori) and Bono East (Buoyem and Tanoboase) regions.	livestock	0	1	blood	0	0	0	0	0	0	0	0	0	1	0	elisa	1	0	0	0	0	0	0					3113	642								no
2025-12-29 12:06:10	2025-12-29 12:27:16	Marburg virus in Egyptian Rousettus bats in Guinea: Investigation of Marburg virus outbreak origin in 2021		Marat T. MakenovID1*, Sanaba Boumbaly2, Faya Raphael Tolno3, Noumouny Sacko3, Leno Tamba N’Fatoma4, Oumar Mansare4, Bonaventure Kolie5, Olga A. Stukolova1, Evgeny S. Morozkin1, Ivan S. Kholodilov1,6, Olga B. Zhurenkova1, Marina V. Fyodorova1, Vasily G. Akimkin1, Anna Yu. Popova7, Namoudou Conde3, Mamadou Yero Boiro8, Lyudmila S. Karan	2023	PLOS Neglected Tropical Diseases	10.1371/journal.pntd.0011279	no		Guinea	32 sites of Gue´cke´dou prefecture including Temessadou M’boke´t cave, Legon Tyo cave, Kokongoa cave	bats	1	0	oral saliva liver spleen kidney lymphnode blood others	0	0	1	0	1	1	1	1	0	1	1	pcr sequencing phylogenetics	0	1	1	1	0	0	0	Angola-like lineage	NP, VP35, VP30, L	yes	OP716850, OP716851, OP716852, OP716853, OP729425, OQ383610, OQ196106, OQ196107, OQ196108
2025-12-22 07:46:17	2025-12-22 15:10:54	Filovirus-reactive antibodies in humans and bats in Northeast India imply zoonotic spillover		Pilot Dovih1,2, Eric D. Laing3, Yihui Chen4, Dolyce H. W. Low4,5, B. R. Ansil1,6, Xinglou Yang7, Zhengli ShiID 7, Christopher C. Broder3, Gavin J. D. Smith4, Martin Linster4, Uma Ramakrishnan1, Ian H. MendenhallID 4*	2019	PLOS Neglected Tropical Diseases	10.1371/journal. pntd.0007733	yes	United States Department of Defense, Defense Threat Reduction Agency, Broad Agency Announcement grant for the project ‘Bat harvesting in India	India	Mimi village	bats	1	0	blood	0	0	0	0	0	1	1	0	0	1	1	elisa pcr filovirus_multiplex_microsphere_immunoassay	1	1										46	0							Eonycteris spelaea, Rousettus leschenaultii
2025-12-29 13:26:35	2025-12-29 13:32:08	Absence of molecular evidence of filovirus circulating in bats and rodents in Laikipia North sub-County, Kenya: a cross sectional study		Peris Ambala, Fatima Hussein, Samson Mutura, George Gachara, Nelson Menza, Lindsey McCrickard Shields, Megan Vodzak, Susan Murray, Marc Valitutto, Dawn Zimmerman, Joseph Kamau	2022	PAMJ One Health	10.11604/pamj-oh.2022.7.34.33231	yes	US Agency for International Development Emerging Pandemic Threats PREDICT Project (cooperative agreement mo. GHN-A-OO-09-00010-00) and the National Research Fund (Ref. No: NRF/PhD/02/68) Kenya.	Kenya	Laikipia North sub-County	bats livestock	1	1	feaces oral saliva blood	0	1	1	0	0	0	0	0	0	1	0	pcr	0	1	0	0	0	0	0
2025-12-29 12:38:17	2025-12-29 12:45:51	Marburg Virus in Fruit Bat, Kenya		Ivan V. Kuzmin, Michael Niezgoda, Richard Franka, Bernard Agwanda, Wanda Markotter, Robert F. Breiman, Wun-Ju Shieh, Sherif R. Zaki, and Charles E. Rupprecht	2010	Emerging Infectious Diseases	10.3201/eid1602.091269	yes	partially funded by the Global Disease Detection Program, Centers for Disease Control and Prevention	Kenya	across the country including Kitum Cave	bats	1	0	feaces oral saliva liver spleen others blood	0	1	1	0	1	1	0	0	1	1	0	pcr sequencing phylogenetics	0	1	1	1	0	0	0	Kenya (Musoke and Ravn), MARV in Europe in 1967, 02DRC99 of DRC	NP	yes	GQ499199
2026-01-05 13:12:27	2026-01-06 10:04:15	Serological evidence of virus infection in Eidolon helvum fruit bats: implications for bushmeat consumption in Nigeria		Diego CantoniDiego Cantoni1Martin Mayora-NetoMartin Mayora-Neto1Mariliza DerveniMariliza Derveni2Kelly da CostaKelly da Costa1Joanne Del RosarioJoanne Del Rosario1Veronica O. Ameh,Veronica O. Ameh3,4Claude T. Sabeta,Claude T. Sabeta4,5Bethany AuldBethany Auld2Arran HamletArran Hamlet6Ian M. JonesIan M. Jones7Edward WrightEdward Wright2Simon D. ScottSimon D. Scott1Efstathios S. Giotis, Efstathios …	2023	Front. Public Health	10.3389/fpubh.2023.1283113	yes	part funded by the UK Department for the Environment, Food and Rural Affairs (Defra) and the devolved Scottish and Welsh governments under grants SE2213 and SV3006. EG is supported by funding by the University of Essex COVID-19 Rapid and Agile and the Faculty of Science and Health Research Innovation and Support Funds	Nigeria	Makurdi, Benue State	bats	1	0	blood	0	0	0	0	0	0	0	0	0	1	0	others	0	0	0	0	0	0	1					279	0							Eidolon helvum
2025-12-29 13:51:59	2025-12-29 14:55:25	Isolation of Angola-like Marburg virus from Egyptian rousette bats from West Africa		Brian R. Amman1, Brian H. Bird2, Ibrahim A. Bakarr3, James Bangura2,4, Amy J. Schuh1, Jonathan Johnny3, Tara K. Sealy1, Immah Conteh3, Alusine H. Koroma3, Ibrahim Foday3, Emmanuel Amara4, Abdulai A. Bangura4, Aiah A. Gbakima5, Alexandre Tremeau-Bravard3, Manjunatha Belaganahalli3, Jasjeet Dhanota2, Andrew Chow2, Victoria Ontiveros2, Alexandra Gibson2, Joseph Turay4, Ketan Patel1, James Graziano1,…	2020	Nature communications	10.1038/s41467-020-14327-8	yes	American people through the United States Agency for International Development (USAID) Emerging Pandemic Threats PREDICT project (cooperative agreement number GHN-A-OO-09-00010-00), as well as support from the Centers for Disease Control and Prevention’s Division of High Consequence Pathogens and Pathology and the Viral Special Pathogens Branch (cooperative agreement number NU50CK2019002475)	Sierra Leone	districts of Moyamba (Kasewe Cave), Kailahun (Tailu Village), Koinadugu (Kakoya Cave), and Kono (Koema Cave)	bats	1	0	oral saliva liver spleen lymphnode blood others	0	0	1	0	1	1	0	1	0	1	1	elisa pcr sequencing phylogenetics viral_isolation	1	1	1	1	1	0	0	NP/VP35 related to Gabon and Angola, WGS of RNA form oral swabs related to Angola-like lineage	VP35, NP	yes	MN193419—MN193431, MN258361—MN258362, MN187403—MN187406	140	12	adult>juvenile	0	1	0	0	Rousettus aegyptiacus	Rousettus aegyptiacus	no
2025-04-03 04:53:48	2025-04-03 11:25:41	Shedding of Marburg Virus in Naturally Infected Egyptian Rousette Bats, South Africa, 2017		Janusz T. Pawęska, Nadia Storm, Wanda Markotter, Nicholas Di Paola, Michael R. Wiley, Gustavo Palacios, Petrus Jansen van Vuren	2020	Emerging Infectious Diseases	10.3201/eid2612.202108	yes	South African National Research Foundation (grant no. UID 98339); the Poliomyelitis Research Foundation (grant no.12/14); the Division of Global Disease Detection, Center for Global Health, US Centers for Disease Control and Prevention, under Cooperative Agreement no. 5, NU2GGH001874-02-00; the US Defense Threat Reduction Agency (CB10246); and the US Defense Biological Product Assurance Office th…	South Africa	Matlapitsi Cave	bats	1		oral saliva rectal	0	0	1	1	0	0	0	0	0			elisa pcr sequencing viral_isolation	1	1	1	0	1	0	0	All RAVV complete and near complete genome sequences	VP35, VP40, VP24	yes	MT321489	423	143	adult>juvenile	0	1	0	0	Rousettus aegyptiacus		no
2025-12-23 23:47:08	2025-12-24 00:02:07	Marburgvirus Resurgence in Kitaka Mine Bat Population after Extermination Attempts, Uganda		Brian R. Amman, Luke Nyakarahuka, Anita K. McElroy, Kimberly A. Dodd, Tara K. Sealy, Amy J. Schuh, Trevor R. Shoemaker, Stephen Balinandi, Patrick Atimnedi, Winyi Kaboyo, Stuart T. Nichol, and Jonathan S. Towner	2014	Emerging Infectious Diseases	10.3201/eid2010.140696	yes	United States Department of Health and Human Services.	Uganda	Kitaka Mine	bats	1	0	liver spleen blood	0	0	0	0	1	1	0	0	0	1	0	elisa pcr sequencing phylogenetics viral_isolation	1	1	1	1	1	0	0	2012 Ibanda MARV outbreak	NP, VP35	yes	KJ747211–KJ747234, KJ747235–KJ747253,	400	66						Rousettus aegyptiacus	Rousettus aegyptiacus	no
2025-12-29 14:55:25	2025-12-29 15:19:02	Isolation of Genetically Diverse Marburg Viruses from Egyptian Fruit Bats		Jonathan S. Towner1, Brian R. Amman1, Tara K. Sealy1, Serena A. Reeder Carroll1, James A. Comer1, Alan Kemp2, Robert Swanepoel2, Christopher D. Paddock3, Stephen Balinandi4, Marina L. Khristova5, Pierre B. H. Formenty6, Cesar G. Albarino1, David M. Miller1, Zachary D. Reed1, John T. Kayiwa7, James N. Mills1, Deborah L. Cannon1, Patricia W. Greer3, Emmanuel Byaruhanga8, Eileen C. Farnon1, Patrick …	2009	PLoS Pathogens	10.1371/journal.ppat.1000536	yes	Centers for Disease Control and Prevention. David Miller was supported by funding from Battelle National Biodefense Insitute, Frederick, MD, USA. The findings and conclusions in this report are those of the authors and do not necessarily represent the views of the funding agencies.	Uganda	Kitaka Cave	bats	1		liver spleen blood	0	0	0	0	1	1	0	0	0	1	0	elisa pcr sequencing phylogenetics viral_isolation others	1	1	1	1	1	0	1		NP, VP35	yes	FJ750953, FJ750954, FJ750955, FJ750956, FJ750959, FJ750958, FJ743669, FJ743670, FJ743678, FJ743672, FJ743680, FJ743674, FJ743682, FJ743676, FJ743684, FJ743671, FJ743679, FJ743673, FJ743681, FJ743675, FJ743683, FJ743677, FJ743685, FJ743650, DQ466112, FJ743668, DQ466116, FJ743643, DQ466110, FJ743642, DQ466111, DQ447651, FJ743647, DQ466114, DQ447650, DQ447652, FJ743657, DQ466120, FJ743662, DQ466122,…	1155	13	adult>juvenile	0	1	0	0	Rousettus aegyptiacus	Hipposideros spp, Rousettus aegyptiacus	no
2026-01-05 11:29:30	2026-01-05 12:29:04	Seasonal Pulses of Marburg Virus Circulation in Juvenile Rousettus aegyptiacus Bats Coincide with Periods of Increased Risk of Human Infection		Brian R. Amman1, Serena A. Carroll1, Zachary D. Reed1, Tara K. Sealy1, Stephen Balinandi1, Robert Swanepoel2¤a, Alan Kemp2, Bobbie Rae Erickson1, James A. Comer1, Shelley Campbell1, Deborah L. Cannon1, Marina L. Khristova3, Patrick Atimnedi4, Christopher D. Paddock5, Rebekah J. Kent Crockett6, Timothy D. Flietstra1, Kelly L. Warfield7, Robert Unfer7, Edward Katongole-Mbidde8, Robert Downing9, Jor…	2012	PLoS Pathogens	10.1371/journal.ppat.100287	yes	Department of Health and Human Services	Uganda	Python Cave	bats	1	0	feaces oral saliva rectal liver spleen kidney others blood	0	1	1	1	1	1	1	0	1	1	0	elisa pcr sequencing phylogenetics viral_isolation others	1	1	1	1	1	0	1	1975 Ozolin strain, Gabon (48Gab 2005. 31Gab 2005. and 96Gab 2006)	NP, VP35	yes	JX462492, JX462503, JX462491, JX462504, JX462493, JX462495, JX462502, JX462494, JX462505, JX462496, JX462497, JX462506, JX462500, JX462498, JX462507, JX462499, JX462508, JX462501, JX458857, JX458855, JX458854, JX458852, JX458856, JX458853, JX458858, FJ750957, FJ750953, FJ750954, FJ750955, FJ750956, FJ750959, FJ750958, FJ743669, FJ743670, FJ743678, FJ743672, FJ743680, FJ743674, FJ743682, FJ743676,…	1622	250	adult>juvenile female>male	0	1	0	1	Rousettus aegyptiacus	Rousettus aegyptiacus	no
2025-12-29 18:47:12	2025-12-31 14:24:33	Metagenomic Analysis of the Viromes of Three North American Bat Species: Viral Diversity among Different Bat Species That Share a Common Habitat		Eric F. Donaldson,1†* Aimee N. Haskew,2 J. Edward Gates,2† Jeremy Huynh,1 Clea J. Moore,3 and Matthew B. Frieman4†	2010	JOURNAL OF VIROLOGY	10.1128/JVI.01255-10	yes	NIH grant U54 AI057157 from the Southeastern Regional Center of Excellence for Emerging Infections and Biodefense.	USA	northeast entrance of Indigo tunnel located near Little Orleans	bats	1	0	urine feaces others	1	1	0	0	0	0	0	0	0	0	1	pcr	0	1	0	0	0	0	0
2025-12-22 15:42:20	2025-12-23 23:47:08	Detection of Filoviruses in Bats in Vietnam		Marat T. Makenov 1 , Lan Anh T. Le 2, Olga A. Stukolova 1, Ekaterina V. Radyuk 1 , Evgeny S. Morozkin 1,* , Nga T. T. Bui 2, Olga B. Zhurenkova 1, Manh N. Dao 2 , Chau V. Nguyen 3, Mo T. Luong 4 , Dung T. Nguyen 4, Marina V. Fedorova 1, Anna V. Valdokhina 1, Victoria P. Bulanenko 1, Vasiliy G. Akimkin 1 and Lyudmila S. Karan	2023	Viruses	10.3390/v15091785	no		Viet Nam	Lai Chau, Son La and Dong Thap Provinces	bats	1	0	feaces oral saliva liver spleen kidney others blood others	0	1	1	0	1	1	1	0	1	1	1	elisa pcr sequencing phylogenetics	1	1	1	1	0	0	0	Menglà virus from Rousettus sp., Chinese Bat9447	RNA-dependent RNA polymerase gene	yes	KX371888, KX371883	227	36						Rousettus leschenaultii, Rousettus amplexicaudatus, Eonycteris spelaea, Cynopterus sphinx	Cynopterus sphinx, Cynopterus horsfieldi, Macroglossus sobrinus, Rhinolophus microglobosus, Hipposideros pomona, Hipposideros cineraceus, , Rhinolophus chaseni, Rhinolophus pusillus, Taphozous melanopogon, Myotis hasseltii, Taphozous longimanus, Scotophilus kuhlii	no
2025-12-31 14:24:33	2025-12-31 14:34:32	One Health Surveillance Highlights Circulation of Viruses with Zoonotic Potential in Bats, Pigs, and Humans in Viet Nam		Alice Latinne 1,2,* , Nguyen Thi Thanh Nga 1, Nguyen Van Long 1, Pham Thi Bich Ngoc 1, Hoang Bich Thuy 1, PREDICT Consortium †, Nguyen Van Long 3, Pham Thanh Long 3 , Nguyen Thanh Phuong 4, Le Tin Vinh Quang 4, Nguyen Tung 3, Vu Sinh Nam 5, Vu Trong Duoc 5, Nguyen Duc Thinh 5, Randal Schoepp 6, Keersten Ricks 6, Ken Inui 7, Pawin Padungtod 7 , Christine K. Johnson 8, Jonna A. K. Mazet 8, Chris Wa…	2023	Viruses	10.3390/v15030790	yes	American people through the United States Agency for International Development (USAID) Emerging Pandemic Threats PREDICT project (cooperative agreement numbers GHN-A-OO-09-00010-00 and AID-OAA-A-14-00102). The funders had no role in study design, data collection and analysis, decision to publish, or preparation of the manuscript. FAO work was conducted with ﬁnancial support from the United States…	Viet Nam	provinces of Quang Ninh, Dong Thap, Dong Nai, Soc Trang, and Lang Son	bats livestock	1	1	urine feaces oral saliva rectal	1	1	1	1	0	0	0	0	0	0	0	pcr	0	1	0	0	0	0	0
2026-01-05 12:29:04	2026-01-05 12:52:01	Serological Evidence of Filovirus Infection in Nonhuman Primates in Zambia		Katendi Changula 1 , Edgar Simulundu 2,3 , Boniface Pongombo Lombe 4,5,6, Eri Nakayama 7 , Hiroko Miyamoto 4, Yuji Takahashi 4, Hirofumi Sawa 2,8,9, Chuma Simukonda 10, Bernard M. Hang’ombe 1 and Ayato Takada 2,4,9,*	2021	Viruses	10.3390/ v13071283	yes	Japan Agency for Medical Research and Development (AMED) and Japan International Cooperation Agency (JICA) within the framework of the Science and Technology Research Partnership for Sustainable Development (SATREPS)(JP20jm0110019), the Japan Program for Infectious Diseases Research and Infrastructure (JP21wm0125008) from AMED, and partly by the Japanese Initiative for Progress of Research on Inf…	Zambia	Mfuwe region (Eastern Province, Zambia) and Livingstone (Southern Province, Zambia)	Non-human primate	0	1	blood	0	0	0	0	0	0	0	0	0	1	0	elisa pcr	1	1	0	0	0	0	0					243	8								no
2025-12-29 09:10:19	2025-12-29 12:06:10	Marburgvirus in Egyptian Fruit Bats, Zambia		Masahiro Kajihara, Bernard M. Hang’ombe, Katendi Changula, Hayato Harima, Mao Isono, Kosuke Okuya, Reiko Yoshida, Akina Mori-Kajihara, Yoshiki Eto, Yasuko Orba, Hirohito Ogawa, Yongjin Qiu, Hirofumi Sawa, Edgar Simulundu, Daniel Mwizabi, Musso Munyeme, David Squarre, Victor Mukonka, Aaron Mweene, Ayato Takada	2019	Emerging Infectious Diseases	10.3201/eid2508.190268	yes	Agency for Medical Research and Development and Japan International Cooperation Agency within the framework of the Science and Technology Research Partnership for Sustainable Development (grant no. JP18jm0110019) and the Japan Initiative for Global Research Network on Infectious Diseases (grant no. JP18fm0108008). Funding was provided in part by the Japan Society for the Promotion of Science (KAK…	Zambia	Lusaka Province	bats	1	0	oral saliva rectal liver spleen kidney others others	0	0	1	1	1	1	1	0	1	0	1	pcr sequencing phylogenetics	0	1	1	1	0	0	0	Uganda MARV, DRC human MARV strain	NP, VP35, L	yes	LC465155–7, LC465158, JX458849
[truncated: 73 more columns]

## Sheet: Processed data
start	end	title	x4	authors	year	journal	doi	funding_availability	funding_source	country	site_sampled	animal_group	animal_group_bats	animal_group_livestock_and_animals	samples	sample_urine	sample_feaces	sample_oral_saliva	sample_rectal	sample_liver	sample_spleen	sample_kidney	sample_lymphnode	sample_others_25	sample_blood	sample_others_27	diagnosis	diagnosis_elisa	diagnosis_pcr	diagnosis_sequencing	diagnosis_phylogenetics	diagnosis_viral_isolation	diagnosis_immunofluroescence	diagnosis_others	related_strain	sequenced_genes	seq_uploaded	accession_numbers	elisa_total	elisa_positive	elisa_postive_distribution	elisa_distribution_of_positive_juvenile_adult	elisa_distribution_of_positive_adult_juvenile	elisa_distribution_of_positive_male_female	elisa_distribution_of_positive_female_male	elisa_positive_bat_species	elisa_negative_bat_species	elisa_confirmed	elisa_confirmatory_assay
2025-12-29 15:36:25	2025-12-29 18:09:56	Large serological survey showing cocirculation of Ebola and Marburg viruses in Gabonese bat populations, and a high seroprevalence of both viruses in Rousettus aegyptiacus		Xavier Pourrut*1,2, Marc Souris1,3, Jonathan S Towner4, Pierre E Rollin4, Stuart T Nichol4, Jean-Paul Gonzalez2 and Eric Leroy1,2	2009	BMC Infectious Diseases	10.1186/1471-2334-9-159	yes	Fonds de Solidarité Prioritaire grant from Ministère des Affaires Etrangères de la France (FSP n° 2002005700).	Gabon, DR Congo	Mbomo, Odzala National Park, Nyanga province	bats	1	0	liver spleen blood	0	0	0	0	1	1	0	0	0	1	0	elisa pcr	1	1	0	0	0	0	0					1876	25						Epomops franqueti, Hypsignathus monstrosus, Micropteropus pusillus, Micropteropus pusillus, Rousettus aegyptiacus	Myonycteris torquata, Microchiroptera, Megaloglossus woermanni, Eidolon helvum, Casinycteris argynnis	no
2025-12-22 07:46:17	2025-12-22 15:10:54	Seroprevalence of Filovirus Infection of Rousettus aegyptiacus Bats in Zambia		Katendi Changula,1,a Masahiro Kajihara,2,a Akina Mori-Kajihara,2 Yoshiki Eto,2 Hiroko Miyamoto,2 Reiko Yoshida,2 Asako Shigeno,2 Bernard Hang’ombe,1,3 Yongjin Qiu,4 Daniel Mwizabi,5 David Squarre,5 Joseph Ndebe,1 Hirohito Ogawa,1,6 Hayato Harima,4 Edgar Simulundu,1 Ladslav Moonga,1 Penjaninge Kapila,1 Wakako Furuyama,2,b Tatsunari Kondoh,2 Masahiro Sato,2 Yoshihiro Takadate,2 Chiho Kaneko,7,c Ryo…	2018	The Journal of Infectious Diseases	10.1093/infdis/jiy26	yes	Agency for Medical Research and Development and Japan International Cooperation Agency within the framework of the Science and Technology Research Partnership for Sustainable Development (15JM0110005H0004). Funding was partly provided by the Japan Initiative for Global Research Network on Infectious Diseases (15FM0108008H0001), Japan Society for	Zambia		bats	1		others	0	0	0	0	0	0	0	0	1	0	0	elisa pcr	1	1	0	0	0	0	0					290	127						Rousettus aegyptiacus	Rousettus aegyptiacus	yes
2025-04-03 19:53:20	2025-04-03 20:00:19	Antibody-Mediated Virus Neutralization Is Not a Universal Mechanism of Marburg, Ebola, or Sosuga Virus Clearance in Egyptian Rousette Bats		Amy J. Schuh,1,3 Brian R. Amman,1 Tara K. Sealy,1 Markus H. Kainulainen,1 Ayan K. Chakrabarti,1 Lisa W. Guerrero,1 Stuart T. Nichol,1 Cesar G. Albarino,1 and Jonathan S. Towner	2019	The Journal of Infectious Diseases	10.1093/infdis/jiy733	yes	Defense Threat Reduction Agency (grant HDTRA-14-1-0016, subaward S-1340-03)			bats	2																																			yes	Neutralization assays
2025-12-29 18:09:56	2025-12-29 18:47:12	Marburg Virus Infection in Egyptian Rousette Bats, South Africa, 2013–2014		Janusz T. Pawęska, Petrus Jansen van Vuren, Alan Kemp, Nadia Storm, Antoinette A. Grobbelaar, Michael R. Wiley, Gustavo Palacios, Wanda Markotter	2018	Emerging Infectious Diseases	10.3201/eid2406.172165	yes	Global Disease Detection Program of the Centers for Disease Control and Prevention (grant no. GDD 5U19 GH000571-05/96667), South African National Research Foundation (grant no. UID 98339), and Poliomyelitis Research Foundation (12/14). The research was also partially supported by the US Defense Threat Reduction Agency (CB10246), Targeted Acquisition of Reference Materials Augmenting Capabilities …	South Africa	Matlapitsi Cave	bats	1	0	liver spleen blood	0	0	0	0	1	1	0	0	0	1	0	elisa pcr sequencing phylogenetics	1	1	1	1	0	0	0	1975 Ozolin strain	L, VP40	yes	MG725616	1431	759	adult>juvenile female>male	0	1	0	1	Rousettus aegyptiacus		yes	Paired longitudinal samples from recaptured bats
2025-04-03 19:31:37	2025-04-03 19:38:38	Antibody Responses to Marburg Virus in Egyptian Rousette Bats and Their Role in Protection against Infection		Nadia Storm 1,2 ID , Petrus Jansen van Vuren 1,3 ID , Wanda Markotter 3 ID and Janusz T. Paweska	2018	Viruses	10.3390/v10020073	yes	National Institute for Communicable Diseases, the National Research Foundation of South Africa (86228), the Poliomyelitis Research Foundation (13/54), and the University of Pretoria (postgraduate bursary)			bats	2														elisa	1	0	0	0	0	0	0					26	26								yes	Plaque reduction neutralization test
2025-12-24 00:11:46	2025-12-24 00:18:49	Serologic Evidence of Fruit Bat Exposure to Filoviruses, Singapore, 2011–2016		Eric D. Laing,1 Ian H. Mendenhall,1 Martin Linster, Dolyce H. W. Low, Yihui Chen, Lianying Yan, Spencer L. Sterling, Sophie Borthwick, Erica Sena Neves, Julia S. L. Lim, Maggie Skiles, Benjamin P. Y. -H. Lee, Lin-Fa Wang, Christopher C. Broder, Gavin J. D. Smith	2018	Emerging Infectious Diseases	10.3201/eid2401.170401	yes	Duke-National University of Singapore Signature Research Program funded by the Agency of Science, Technology and Research, and the Ministry of Health, Singapore, and by grants from National University of Singapore Global Asia Institute (NIHA-2011-1-005), the National Medical Research Council (NMRC/BNIG/2005/2013), the Ministry of Health (CDPHRG/0006/2014) in Singapore, and the US Department of De…	Singapore		bats	1		blood	0	0	0	0	0	0	0	0	0	1	0	Bio-Plex	1	0	0	0	0	0	1					409	0							Eonycteris spelaea, Cynopterus brachyotis, Pteropus lucasi	yes	Western Blot
2025-12-29 12:59:23	2025-12-29 13:26:35	Seroepidemiological Prevalence of Multiple Species of Filoviruses in Fruit Bats (Eidolon helvum) Migrating in Africa		Hirohito Ogawa,1,2 Hiroko Miyamoto,5 Eri Nakayama,5 Reiko Yoshida,5 Ichiro Nakamura,2,6 Hirofumi Sawa,2,7,9 Akihiro Ishii,1,2 Yuka Thomas,1,2 Emiko Nakagawa,1,2 Keita Matsuno,5,9 Masahiro Kajihara,5 Junki Maruyama,5 Naganori Nao,5 Mieko Muramatsu,5 Makoto Kuroda,5 Edgar Simulundu,2 Katendi Changula,3,10 Bernard Hang’ombe,3,10 Boniface Namangala,3 Andrew Nambota,2 Jackson Katampi,4 Manabu Igarashi…	2015	The Journal of Infectious Diseases	10.1093/infdis/jiv06	yes	Japan Initiative for Global Research Network on Infectious Diseases, the Japan Science and Technology Agency, and the Japan International Cooperation Agency within the framework of the Science and Technology Research Partnership for Sustainable Development. Funding was also provided by the Global Center Of Excellence Program “Establishment of International Collaboration Centers for Zoonosis Contr…	Zambia	Japan Initiative for Global Research Network on Infectious Diseases, the Japan Science and Technology Agency, and the Japan International Cooperation Agency within the framework of the Science and Technology Research Partnership for Sustainable Development. Funding was also provided by the Global Center Of Excellence Program “Establishment of International Collaboration Centers for Zoonosis Contr…	bats	1	0	blood others	0	0	0	0	0	0	0	0	0	1	1	elisa pcr	1	1	0	0	0	0	0					748	7						Eidolon helvum	Eidolon helvum	yes	Western Blot
2025-12-31 14:34:32	2026-01-01 03:09:09	ORAL SHEDDING OF MARBURG VIRUS IN EXPERIMENTALLY INFECTED EGYPTIAN FRUIT BATS (ROUSETTUS AEGYPTIACUS)		Brian R. Amman,1MeganE.B.Jones,1,2,3 Tara K. Sealy,1 Luke S. Uebelhoer,1,4 Amy J. Schuh,1 Brian H. Bird,1 JoAnn D. Coleman-McCray,1 Brock E. Martin,1 Stuart T. Nichol,1 and Jonathan S. Towner1,2,5	2015	Journal of Wildlife Diseases	10.7589/2014-08-198	yes	US Department of Health and Human Services			bats	1	0	urine feaces oral saliva rectal	1	1	1	1	0	0	0	0	0	0	0	viral_isolation	0	0	0	0	1	0	0
2025-12-29 13:47:06	2025-12-29 13:51:59	Egyptian rousette bats maintain long-term protective immunity against Marburg virus infection despite diminished antibody levels		Amy J. Schuh1, Brian R. Amman1, Tara K. Sealy1, Jessica R. Spengler 1, Stuart T. Nichol1 & Jonathan S. Towner 1,2	2017	Scientific Reports	10.1038/s41598-017-07824-2	yes	partially funded by DTRA Grant HDTRA-14-1-0016, Subaward S-1340-03.			bats	2	0
2025-04-03 04:47:23	2025-04-03 04:53:48	Virological and Serological Findings in Rousettus aegyptiacus Experimentally Inoculated with Vero Cells- Adapted Hogan Strain of Marburg Virus		Janusz T. Paweska1,2*, Petrus Jansen van Vuren1, Justin Masumu3, Patricia A. Leman1, Antoinette A. Grobbelaar1, Monica Birkhead1, Sarah Clift4, Robert Swanepoel4, Alan Kemp1	2012	PLOS ONE	10.1371/journal.pone.0045479	yes	Justin Masumu is a Southern African Centre for Infectious Disease Surveillance postdoctoral research fellow at the University of Kinshasa and the National Institute for Biomedical Research, Kinshasa, who is supported by the Wellcome Trust grant WT087546MA under its African Institutions Initiative (http:// www.wellcome.ac.uk/Funding/International/WTX055734.htm)			bats	2
2025-12-29 15:19:02	2025-12-29 15:36:25	Studies of Reservoir Hosts for Marburg Virus		Robert Swanepoel,* Sheilagh B. Smit,* Pierre E. Rollin,† Pierre Formenty,‡ Patricia A. Leman,* Alan Kemp,* Felicity J. Burt,§ Antoinette A. Grobbelaar,* Janice Croft,* Daniel G. Bausch,¶ Hervé Zeller,# Herwig Leirs,** †† L.E.O. Braack,‡‡ Modeste L. Libande,§§ Sherif Zaki,† Stuart T. Nichol,† Thomas G. Ksiazek,† and Janusz T. Paweska,*	2007	Emerging Infectious Diseases	10.3201/eid1312.071115	yes	Department of Communicable Disease Surveillance and Response, World Health Organization, Geneva.	DR Congo	mines	bats livestock	1	1	oral saliva liver kidney blood others	0	0	1	0	1	0	1	0	0	1	1	elisa pcr sequencing phylogenetics	1	1	1	1	0	0	0	1975 Ozolin strain, novel sequences	VP35	yes	EU11794– EU118805	426	52						Rhinolophus eloquens, Rousettus aegyptiacus	3 species of fruit bats (Megachiroptera) and 12 species of insectivorous bats (Microchiroptera), including Chaerephon pumila, Rousettus aegyptiacus, Mops condylurus, Hipposideros caffer, 11 other species.	no
2025-12-29 12:27:16	2025-12-29 12:38:17	Is Marburg Virus Enzootic in Gabon?		Gael D. Maganga,1 Mathieu Bourgarel,1,2 Ghislain Ebang Ella,1 Jan Felix Drexler,3 Jean-paul Gonzalez,1 Christian Drosten,3 and Eric M. Leroy1,4	2011	The Journal of Infectious Diseases	10.1093/infdis/jir358	yes	Global Viral Forecasting and the United States Agency for International Development Emerging Pandemic Threats PREDICT Cooperative Agreement for financial support. CIRMF is supported by the government of Gabon, Total-Fina-Elf Gabon, and the Ministe`re des Affaires Etrange`res, France. C. D. received funding from the European Union FP7 project EMPERIE (contract 223498)	Gabon	Faucon Cave, Zadie´ Cave, Batouala Cave	bats	1	0	liver spleen	0	0	0	0	1	1	0	0	0	0	0	pcr sequencing phylogenetics	0	1	1	1	0	0	0	novel sequences	VP35	not_stated
2025-12-29 13:32:08	2025-12-29 13:47:06	Ebola and Marburg viruses IgG detections in small ruminants and dogs from villages within outbreak areas in Gabon		Telstar G. Ndong Mebaley 1☯‡*, Pierre Becquart2☯‡, Matthieu Fritz 3, Eric Elguero2, Illich M. Mombo 1, Déborah C. Garcia1, Linda Bohou Kombila1‡, Léadisaelle H. Lenguiya4‡, Larson Boundenga1, Eric M. Leroy3*, Gael D. Maganga1,5*	2025	PLOS ONE	10.1371/journal.pone.0314801	yes	E.M.L. received a funding by the World Organization for Animal Health (WOAH) through the European Union (EBO-SURSY: FOOD/2016/379-660: Capacity building and surveillance for Ebola virus disease)	Gabon	15 villages near the town of Mekambo	livestock	0	1	blood	0	0	0	0	0	0	0	0	0	1	0	Luminex_elisa pcr	1	1	0	0	0	0	1					448	2								no
2025-12-29 12:45:51	2025-12-29 12:59:23	Marburg Virus Infection Detected in a Common African Bat		Jonathan S. Towner1, Xavier Pourrut2,3, Ce´sar G. Albarin˜o1, Chime`ne Nze Nkogue2, Brian H. Bird1,4, Gilda Grard2, Thomas G. Ksiazek1, Jean-Paul Gonzalez5, Stuart T. Nichol1, Eric M. Leroy2,3*	2007	PLOS ONE	10.1371/journal.pone.0000764	yes	CDC is supported by the Government of the United States of America. CIRMF is supported by the Government of Gabon, Total-Fina-Elf Gabon, and the Ministe`re de la Coope´ration Franc¸aise. This work was also supported by a Fonds de Solidarite´ Prioritaire grant from the Ministe`re des Affaires Etrange`res de la France (FSP nu 2002005700).	Gabon, DR Congo		bats	1	0	blood others	0	0	0	0	0	0	0	0	0	1	1	elisa pcr sequencing phylogenetics	1	1	1	1	0	0	0	Angola-like lineage	NP, VP35	yes	EU068108-13	438	29						Rousettus aegyptiacus	Megaloglossus woermanni, Micropteropus pusillus, Hypsignathus monstrosus, Epomops franquetI, Hipposideros gigas, Myonicterus torquata, Eidolon helvum, Microchiroptere, Rousettus aegyptiacus	no
2026-01-05 12:52:01	2026-01-05 13:12:27	Serological Evidence of Potential Marburg Virus Circulation in Livestock and Dogs in Ghana		Theophilus Odoom 1,*ORCID,Sherry Ama Mawuko Johnson 2,*ORCID,William Tasiame 3ORCID,Meyir Y. Ziekah 4ORCID,Joseph K. Abuh 1,Benita Anderson 2ORCID,Fenteng Danso 1,Richard K. Abbiw 5,Franklin Y. Nuokpem 5ORCID,Emmanuel Allegye-Cudjoe 1,Charles Lewis 6ORCID andBonto Faburay 6	2024	Pathogens	10.3390/pathogens13110917	yes	United States Department of Agriculture (USDA) Animal and Plant Health Inspection Service (APHIS) Global Partnership for Animal and Zoonotic Disease Surveillance (GPAZDS)	Ghana	Western (Bogoso), Ashanti (Fomena and Kwaman), Volta (Ve Golokuati), Savannah (Gelenkong and Mognori) and Bono East (Buoyem and Tanoboase) regions.	livestock	0	1	blood	0	0	0	0	0	0	0	0	0	1	0	elisa	1	0	0	0	0	0	0					3113	642								no
2025-12-29 12:06:10	2025-12-29 12:27:16	Marburg virus in Egyptian Rousettus bats in Guinea: Investigation of Marburg virus outbreak origin in 2021		Marat T. MakenovID1*, Sanaba Boumbaly2, Faya Raphael Tolno3, Noumouny Sacko3, Leno Tamba N’Fatoma4, Oumar Mansare4, Bonaventure Kolie5, Olga A. Stukolova1, Evgeny S. Morozkin1, Ivan S. Kholodilov1,6, Olga B. Zhurenkova1, Marina V. Fyodorova1, Vasily G. Akimkin1, Anna Yu. Popova7, Namoudou Conde3, Mamadou Yero Boiro8, Lyudmila S. Karan	2023	PLOS Neglected Tropical Diseases	10.1371/journal.pntd.0011279	no		Guinea	32 sites of Gue´cke´dou prefecture including Temessadou M’boke´t cave, Legon Tyo cave, Kokongoa cave	bats	1	0	oral saliva liver spleen kidney lymphnode blood others	0	0	1	0	1	1	1	1	0	1	1	pcr sequencing phylogenetics	0	1	1	1	0	0	0	Angola-like lineage	NP, VP35, VP30, L	yes	OP716850, OP716851, OP716852, OP716853, OP729425, OQ383610, OQ196106, OQ196107, OQ196108
2025-12-22 07:46:17	2025-12-22 15:10:54	Filovirus-reactive antibodies in humans and bats in Northeast India imply zoonotic spillover		Pilot Dovih1,2, Eric D. Laing3, Yihui Chen4, Dolyce H. W. Low4,5, B. R. Ansil1,6, Xinglou Yang7, Zhengli ShiID 7, Christopher C. Broder3, Gavin J. D. Smith4, Martin Linster4, Uma Ramakrishnan1, Ian H. MendenhallID 4*	2019	PLOS Neglected Tropical Diseases	10.1371/journal. pntd.0007733	yes	United States Department of Defense, Defense Threat Reduction Agency, Broad Agency Announcement grant for the project ‘Bat harvesting in India	India	Mimi village	bats	1	0	blood	0	0	0	0	0	1	1	0	0	1	1	elisa pcr filovirus_multiplex_microsphere_immunoassay	1	1										46	0							Eonycteris spelaea, Rousettus leschenaultii
2025-12-29 13:26:35	2025-12-29 13:32:08	Absence of molecular evidence of filovirus circulating in bats and rodents in Laikipia North sub-County, Kenya: a cross sectional study		Peris Ambala, Fatima Hussein, Samson Mutura, George Gachara, Nelson Menza, Lindsey McCrickard Shields, Megan Vodzak, Susan Murray, Marc Valitutto, Dawn Zimmerman, Joseph Kamau	2022	PAMJ One Health	10.11604/pamj-oh.2022.7.34.33231	yes	US Agency for International Development Emerging Pandemic Threats PREDICT Project (cooperative agreement mo. GHN-A-OO-09-00010-00) and the National Research Fund (Ref. No: NRF/PhD/02/68) Kenya.	Kenya	Laikipia North sub-County	bats livestock	1	1	feaces oral saliva blood	0	1	1	0	0	0	0	0	0	1	0	pcr	0	1	0	0	0	0	0
2025-12-29 12:38:17	2025-12-29 12:45:51	Marburg Virus in Fruit Bat, Kenya		Ivan V. Kuzmin, Michael Niezgoda, Richard Franka, Bernard Agwanda, Wanda Markotter, Robert F. Breiman, Wun-Ju Shieh, Sherif R. Zaki, and Charles E. Rupprecht	2010	Emerging Infectious Diseases	10.3201/eid1602.091269	yes	partially funded by the Global Disease Detection Program, Centers for Disease Control and Prevention	Kenya	across the country including Kitum Cave	bats	1	0	feaces oral saliva liver spleen others blood	0	1	1	0	1	1	0	0	1	1	0	pcr sequencing phylogenetics	0	1	1	1	0	0	0	Kenya (Musoke and Ravn), MARV in Europe in 1967, 02DRC99 of DRC	NP	yes	GQ499199
2026-01-05 13:12:27	2026-01-06 10:04:15	Serological evidence of virus infection in Eidolon helvum fruit bats: implications for bushmeat consumption in Nigeria		Diego CantoniDiego Cantoni1Martin Mayora-NetoMartin Mayora-Neto1Mariliza DerveniMariliza Derveni2Kelly da CostaKelly da Costa1Joanne Del RosarioJoanne Del Rosario1Veronica O. Ameh,Veronica O. Ameh3,4Claude T. Sabeta,Claude T. Sabeta4,5Bethany AuldBethany Auld2Arran HamletArran Hamlet6Ian M. JonesIan M. Jones7Edward WrightEdward Wright2Simon D. ScottSimon D. Scott1Efstathios S. Giotis, Efstathios …	2023	Front. Public Health	10.3389/fpubh.2023.1283113	yes	part funded by the UK Department for the Environment, Food and Rural Affairs (Defra) and the devolved Scottish and Welsh governments under grants SE2213 and SV3006. EG is supported by funding by the University of Essex COVID-19 Rapid and Agile and the Faculty of Science and Health Research Innovation and Support Funds	Nigeria	Makurdi, Benue State	bats	1	0	blood	0	0	0	0	0	0	0	0	0	1	0	others	0	0	0	0	0	0	1					279	0							Eidolon helvum
2025-12-29 13:51:59	2025-12-29 14:55:25	Isolation of Angola-like Marburg virus from Egyptian rousette bats from West Africa		Brian R. Amman1, Brian H. Bird2, Ibrahim A. Bakarr3, James Bangura2,4, Amy J. Schuh1, Jonathan Johnny3, Tara K. Sealy1, Immah Conteh3, Alusine H. Koroma3, Ibrahim Foday3, Emmanuel Amara4, Abdulai A. Bangura4, Aiah A. Gbakima5, Alexandre Tremeau-Bravard3, Manjunatha Belaganahalli3, Jasjeet Dhanota2, Andrew Chow2, Victoria Ontiveros2, Alexandra Gibson2, Joseph Turay4, Ketan Patel1, James Graziano1,…	2020	Nature communications	10.1038/s41467-020-14327-8	yes	American people through the United States Agency for International Development (USAID) Emerging Pandemic Threats PREDICT project (cooperative agreement number GHN-A-OO-09-00010-00), as well as support from the Centers for Disease Control and Prevention’s Division of High Consequence Pathogens and Pathology and the Viral Special Pathogens Branch (cooperative agreement number NU50CK2019002475)	Sierra Leone	districts of Moyamba (Kasewe Cave), Kailahun (Tailu Village), Koinadugu (Kakoya Cave), and Kono (Koema Cave)	bats	1	0	oral saliva liver spleen lymphnode blood others	0	0	1	0	1	1	0	1	0	1	1	elisa pcr sequencing phylogenetics viral_isolation	1	1	1	1	1	0	0	NP/VP35 related to Gabon and Angola, WGS of RNA form oral swabs related to Angola-like lineage	VP35, NP	yes	MN193419—MN193431, MN258361—MN258362, MN187403—MN187406	140	12	adult>juvenile	0	1	0	0	Rousettus aegyptiacus	Rousettus aegyptiacus	no
2025-04-03 04:53:48	2025-04-03 11:25:41	Shedding of Marburg Virus in Naturally Infected Egyptian Rousette Bats, South Africa, 2017		Janusz T. Pawęska, Nadia Storm, Wanda Markotter, Nicholas Di Paola, Michael R. Wiley, Gustavo Palacios, Petrus Jansen van Vuren	2020	Emerging Infectious Diseases	10.3201/eid2612.202108	yes	South African National Research Foundation (grant no. UID 98339); the Poliomyelitis Research Foundation (grant no.12/14); the Division of Global Disease Detection, Center for Global Health, US Centers for Disease Control and Prevention, under Cooperative Agreement no. 5, NU2GGH001874-02-00; the US Defense Threat Reduction Agency (CB10246); and the US Defense Biological Product Assurance Office th…	South Africa	Matlapitsi Cave	bats	1		oral saliva rectal	0	0	1	1	0	0	0	0	0			elisa pcr sequencing viral_isolation	1	1	1	0	1	0	0	All RAVV complete and near complete genome sequences	VP35, VP40, VP24	yes	MT321489	423	143	adult>juvenile	0	1	0	0	Rousettus aegyptiacus		no
2025-12-23 23:47:08	2025-12-24 00:02:07	Marburgvirus Resurgence in Kitaka Mine Bat Population after Extermination Attempts, Uganda		Brian R. Amman, Luke Nyakarahuka, Anita K. McElroy, Kimberly A. Dodd, Tara K. Sealy, Amy J. Schuh, Trevor R. Shoemaker, Stephen Balinandi, Patrick Atimnedi, Winyi Kaboyo, Stuart T. Nichol, and Jonathan S. Towner	2014	Emerging Infectious Diseases	10.3201/eid2010.140696	yes	United States Department of Health and Human Services.	Uganda	Kitaka Mine	bats	1	0	liver spleen blood	0	0	0	0	1	1	0	0	0	1	0	elisa pcr sequencing phylogenetics viral_isolation	1	1	1	1	1	0	0	2012 Ibanda MARV outbreak	NP, VP35	yes	KJ747211–KJ747234, KJ747235–KJ747253,	400	66						Rousettus aegyptiacus	Rousettus aegyptiacus	no
2025-12-29 14:55:25	2025-12-29 15:19:02	Isolation of Genetically Diverse Marburg Viruses from Egyptian Fruit Bats		Jonathan S. Towner1, Brian R. Amman1, Tara K. Sealy1, Serena A. Reeder Carroll1, James A. Comer1, Alan Kemp2, Robert Swanepoel2, Christopher D. Paddock3, Stephen Balinandi4, Marina L. Khristova5, Pierre B. H. Formenty6, Cesar G. Albarino1, David M. Miller1, Zachary D. Reed1, John T. Kayiwa7, James N. Mills1, Deborah L. Cannon1, Patricia W. Greer3, Emmanuel Byaruhanga8, Eileen C. Farnon1, Patrick …	2009	PLoS Pathogens	10.1371/journal.ppat.1000536	yes	Centers for Disease Control and Prevention. David Miller was supported by funding from Battelle National Biodefense Insitute, Frederick, MD, USA. The findings and conclusions in this report are those of the authors and do not necessarily represent the views of the funding agencies.	Uganda	Kitaka Cave	bats	1		liver spleen blood	0	0	0	0	1	1	0	0	0	1	0	elisa pcr sequencing phylogenetics viral_isolation others	1	1	1	1	1	0	1		NP, VP35	yes	FJ750953, FJ750954, FJ750955, FJ750956, FJ750959, FJ750958, FJ743669, FJ743670, FJ743678, FJ743672, FJ743680, FJ743674, FJ743682, FJ743676, FJ743684, FJ743671, FJ743679, FJ743673, FJ743681, FJ743675, FJ743683, FJ743677, FJ743685, FJ743650, DQ466112, FJ743668, DQ466116, FJ743643, DQ466110, FJ743642, DQ466111, DQ447651, FJ743647, DQ466114, DQ447650, DQ447652, FJ743657, DQ466120, FJ743662, DQ466122,…	1155	13	adult>juvenile	0	1	0	0	Rousettus aegyptiacus	Hipposideros spp, Rousettus aegyptiacus	no
2026-01-05 11:29:30	2026-01-05 12:29:04	Seasonal Pulses of Marburg Virus Circulation in Juvenile Rousettus aegyptiacus Bats Coincide with Periods of Increased Risk of Human Infection		Brian R. Amman1, Serena A. Carroll1, Zachary D. Reed1, Tara K. Sealy1, Stephen Balinandi1, Robert Swanepoel2¤a, Alan Kemp2, Bobbie Rae Erickson1, James A. Comer1, Shelley Campbell1, Deborah L. Cannon1, Marina L. Khristova3, Patrick Atimnedi4, Christopher D. Paddock5, Rebekah J. Kent Crockett6, Timothy D. Flietstra1, Kelly L. Warfield7, Robert Unfer7, Edward Katongole-Mbidde8, Robert Downing9, Jor…	2012	PLoS Pathogens	10.1371/journal.ppat.100287	yes	Department of Health and Human Services	Uganda	Python Cave	bats	1	0	feaces oral saliva rectal liver spleen kidney others blood	0	1	1	1	1	1	1	0	1	1	0	elisa pcr sequencing phylogenetics viral_isolation others	1	1	1	1	1	0	1	1975 Ozolin strain, Gabon (48Gab 2005. 31Gab 2005. and 96Gab 2006)	NP, VP35	yes	JX462492, JX462503, JX462491, JX462504, JX462493, JX462495, JX462502, JX462494, JX462505, JX462496, JX462497, JX462506, JX462500, JX462498, JX462507, JX462499, JX462508, JX462501, JX458857, JX458855, JX458854, JX458852, JX458856, JX458853, JX458858, FJ750957, FJ750953, FJ750954, FJ750955, FJ750956, FJ750959, FJ750958, FJ743669, FJ743670, FJ743678, FJ743672, FJ743680, FJ743674, FJ743682, FJ743676,…	1622	250	adult>juvenile female>male	0	1	0	1	Rousettus aegyptiacus	Rousettus aegyptiacus	no
2025-12-29 18:47:12	2025-12-31 14:24:33	Metagenomic Analysis of the Viromes of Three North American Bat Species: Viral Diversity among Different Bat Species That Share a Common Habitat		Eric F. Donaldson,1†* Aimee N. Haskew,2 J. Edward Gates,2† Jeremy Huynh,1 Clea J. Moore,3 and Matthew B. Frieman4†	2010	JOURNAL OF VIROLOGY	10.1128/JVI.01255-10	yes	NIH grant U54 AI057157 from the Southeastern Regional Center of Excellence for Emerging Infections and Biodefense.	USA	northeast entrance of Indigo tunnel located near Little Orleans	bats	1	0	urine feaces others	1	1	0	0	0	0	0	0	0	0	1	pcr	0	1	0	0	0	0	0
2025-12-22 15:42:20	2025-12-23 23:47:08	Detection of Filoviruses in Bats in Vietnam		Marat T. Makenov 1 , Lan Anh T. Le 2, Olga A. Stukolova 1, Ekaterina V. Radyuk 1 , Evgeny S. Morozkin 1,* , Nga T. T. Bui 2, Olga B. Zhurenkova 1, Manh N. Dao 2 , Chau V. Nguyen 3, Mo T. Luong 4 , Dung T. Nguyen 4, Marina V. Fedorova 1, Anna V. Valdokhina 1, Victoria P. Bulanenko 1, Vasiliy G. Akimkin 1 and Lyudmila S. Karan	2023	Viruses	10.3390/v15091785	no		Viet Nam	Lai Chau, Son La and Dong Thap Provinces	bats	1	0	feaces oral saliva liver spleen kidney others blood others	0	1	1	0	1	1	1	0	1	1	1	elisa pcr sequencing phylogenetics	1	1	1	1	0	0	0	Menglà virus from Rousettus sp., Chinese Bat9447	RNA-dependent RNA polymerase gene	yes	KX371888, KX371883	227	36						Rousettus leschenaultii, Rousettus amplexicaudatus, Eonycteris spelaea, Cynopterus sphinx	Cynopterus sphinx, Cynopterus horsfieldi, Macroglossus sobrinus, Rhinolophus microglobosus, Hipposideros pomona, Hipposideros cineraceus, , Rhinolophus chaseni, Rhinolophus pusillus, Taphozous melanopogon, Myotis hasseltii, Taphozous longimanus, Scotophilus kuhlii	no
2025-12-31 14:24:33	2025-12-31 14:34:32	One Health Surveillance Highlights Circulation of Viruses with Zoonotic Potential in Bats, Pigs, and Humans in Viet Nam		Alice Latinne 1,2,* , Nguyen Thi Thanh Nga 1, Nguyen Van Long 1, Pham Thi Bich Ngoc 1, Hoang Bich Thuy 1, PREDICT Consortium †, Nguyen Van Long 3, Pham Thanh Long 3 , Nguyen Thanh Phuong 4, Le Tin Vinh Quang 4, Nguyen Tung 3, Vu Sinh Nam 5, Vu Trong Duoc 5, Nguyen Duc Thinh 5, Randal Schoepp 6, Keersten Ricks 6, Ken Inui 7, Pawin Padungtod 7 , Christine K. Johnson 8, Jonna A. K. Mazet 8, Chris Wa…	2023	Viruses	10.3390/v15030790	yes	American people through the United States Agency for International Development (USAID) Emerging Pandemic Threats PREDICT project (cooperative agreement numbers GHN-A-OO-09-00010-00 and AID-OAA-A-14-00102). The funders had no role in study design, data collection and analysis, decision to publish, or preparation of the manuscript. FAO work was conducted with ﬁnancial support from the United States…	Viet Nam	provinces of Quang Ninh, Dong Thap, Dong Nai, Soc Trang, and Lang Son	bats livestock	1	1	urine feaces oral saliva rectal	1	1	1	1	0	0	0	0	0	0	0	pcr	0	1	0	0	0	0	0
2026-01-05 12:29:04	2026-01-05 12:52:01	Serological Evidence of Filovirus Infection in Nonhuman Primates in Zambia		Katendi Changula 1 , Edgar Simulundu 2,3 , Boniface Pongombo Lombe 4,5,6, Eri Nakayama 7 , Hiroko Miyamoto 4, Yuji Takahashi 4, Hirofumi Sawa 2,8,9, Chuma Simukonda 10, Bernard M. Hang’ombe 1 and Ayato Takada 2,4,9,*	2021	Viruses	10.3390/ v13071283	yes	Japan Agency for Medical Research and Development (AMED) and Japan International Cooperation Agency (JICA) within the framework of the Science and Technology Research Partnership for Sustainable Development (SATREPS)(JP20jm0110019), the Japan Program for Infectious Diseases Research and Infrastructure (JP21wm0125008) from AMED, and partly by the Japanese Initiative for Progress of Research on Inf…	Zambia	Mfuwe region (Eastern Province, Zambia) and Livingstone (Southern Province, Zambia)	Non-human primate	0	1	blood	0	0	0	0	0	0	0	0	0	1	0	elisa pcr	1	1	0	0	0	0	0					243	8								no
2025-12-29 09:10:19	2025-12-29 12:06:10	Marburgvirus in Egyptian Fruit Bats, Zambia		Masahiro Kajihara, Bernard M. Hang’ombe, Katendi Changula, Hayato Harima, Mao Isono, Kosuke Okuya, Reiko Yoshida, Akina Mori-Kajihara, Yoshiki Eto, Yasuko Orba, Hirohito Ogawa, Yongjin Qiu, Hirofumi Sawa, Edgar Simulundu, Daniel Mwizabi, Musso Munyeme, David Squarre, Victor Mukonka, Aaron Mweene, Ayato Takada	2019	Emerging Infectious Diseases	10.3201/eid2508.190268	yes	Agency for Medical Research and Development and Japan International Cooperation Agency within the framework of the Science and Technology Research Partnership for Sustainable Development (grant no. JP18jm0110019) and the Japan Initiative for Global Research Network on Infectious Diseases (grant no. JP18fm0108008). Funding was provided in part by the Japan Society for the Promotion of Science (KAK…	Zambia	Lusaka Province	bats	1	0	oral saliva rectal liver spleen kidney others others	0	0	1	1	1	1	1	0	1	0	1	pcr sequencing phylogenetics	0	1	1	1	0	0	0	Uganda MARV, DRC human MARV strain	NP, VP35, L	yes	LC465155–7, LC465158, JX458849
[truncated: 80 more columns]

## Sheet: SP &  its meta-analysis
sero_prevalence
country	total	positive	positive species	doi	authors	year	Seroprevalence
DR Congo	426	52	Rhinolophus eloquens, Rousettus aegyptiacus	10.3201/eid1312.071115	Robert Swanepoel,* Sheilagh B. Smit,* Pierre E. Rollin,† Pierre Formenty,‡ Patricia A. Leman,* Alan Kemp,* Felicity J. Burt,§ Antoinette A. Grobbelaar,* Janice Croft,* Daniel G. Bausch,¶ Hervé Zeller,# Herwig Leirs,** †† L.E.O. Braack,‡‡ Modeste L. Libande,§§ Sherif Zaki,† Stuart T. Nichol,† Thomas G. Ksiazek,† and Janusz T. Paweska,*	2007	12.2066
Gabon, DR Congo	1876	25	Epomops franqueti, Hypsignathus monstrosus, Micropteropus pusillus, Micropteropus pusillus, Rousettus aegyptiacus	10.1186/1471-2334-9-159	Xavier Pourrut*1,2, Marc Souris1,3, Jonathan S Towner4, Pierre E Rollin4, Stuart T Nichol4, Jean-Paul Gonzalez2 and Eric Leroy1,2	2009	1.33262
Gabon, DR Congo	438	29	Rousettus aegyptiacus	10.1371/journal.pone.0000764	Jonathan S. Towner1, Xavier Pourrut2,3, Ce´sar G. Albarin˜o1, Chime`ne Nze Nkogue2, Brian H. Bird1,4, Gilda Grard2, Thomas G. Ksiazek1, Jean-Paul Gonzalez5, Stuart T. Nichol1, Eric M. Leroy2,3*	2007	6.621
India	46	0		10.1371/journal. pntd.0007733	Pilot Dovih1,2, Eric D. Laing3, Yihui Chen4, Dolyce H. W. Low4,5, B. R. Ansil1,6, Xinglou Yang7, Zhengli ShiID 7, Christopher C. Broder3, Gavin J. D. Smith4, Martin Linster4, Uma Ramakrishnan1, Ian H. MendenhallID 4*	2019	0
Nigeria	279	0		10.3389/fpubh.2023.1283113	Diego CantoniDiego Cantoni1Martin Mayora-NetoMartin Mayora-Neto1Mariliza DerveniMariliza Derveni2Kelly da CostaKelly da Costa1Joanne Del RosarioJoanne Del Rosario1Veronica O. Ameh,Veronica O. Ameh3,4Claude T. Sabeta,Claude T. Sabeta4,5Bethany AuldBethany Auld2Arran HamletArran Hamlet6Ian M. JonesIan M. Jones7Edward WrightEdward Wright2Simon D. ScottSimon D. Scott1Efstathios S. Giotis, Efstathios …	2023	0
Sierra Leone	140	12	Rousettus aegyptiacus	10.1038/s41467-020-14327-8	Brian R. Amman1, Brian H. Bird2, Ibrahim A. Bakarr3, James Bangura2,4, Amy J. Schuh1, Jonathan Johnny3, Tara K. Sealy1, Immah Conteh3, Alusine H. Koroma3, Ibrahim Foday3, Emmanuel Amara4, Abdulai A. Bangura4, Aiah A. Gbakima5, Alexandre Tremeau-Bravard3, Manjunatha Belaganahalli3, Jasjeet Dhanota2, Andrew Chow2, Victoria Ontiveros2, Alexandra Gibson2, Joseph Turay4, Ketan Patel1, James Graziano1,…	2020	8.57143
Singapore	409	0		10.3201/eid2401.170401	Eric D. Laing,1 Ian H. Mendenhall,1 Martin Linster, Dolyce H. W. Low, Yihui Chen, Lianying Yan, Spencer L. Sterling, Sophie Borthwick, Erica Sena Neves, Julia S. L. Lim, Maggie Skiles, Benjamin P. Y. -H. Lee, Lin-Fa Wang, Christopher C. Broder, Gavin J. D. Smith	2018	0
South Africa	1431	759	Rousettus aegyptiacus	10.3201/eid2406.172165	Janusz T. Pawęska, Petrus Jansen van Vuren, Alan Kemp, Nadia Storm, Antoinette A. Grobbelaar, Michael R. Wiley, Gustavo Palacios, Wanda Markotter	2018	53.0398
South Africa	423	143	Rousettus aegyptiacus	10.3201/eid2612.202108	Janusz T. Pawęska, Nadia Storm, Wanda Markotter, Nicholas Di Paola, Michael R. Wiley, Gustavo Palacios, Petrus Jansen van Vuren	2020	33.8061
Uganda	400	66	Rousettus aegyptiacus	10.3201/eid2010.140696	Brian R. Amman, Luke Nyakarahuka, Anita K. McElroy, Kimberly A. Dodd, Tara K. Sealy, Amy J. Schuh, Trevor R. Shoemaker, Stephen Balinandi, Patrick Atimnedi, Winyi Kaboyo, Stuart T. Nichol, and Jonathan S. Towner	2014	16.5
Uganda	1155	13	Rousettus aegyptiacus	10.1371/journal.ppat.1000536	Jonathan S. Towner1, Brian R. Amman1, Tara K. Sealy1, Serena A. Reeder Carroll1, James A. Comer1, Alan Kemp2, Robert Swanepoel2, Christopher D. Paddock3, Stephen Balinandi4, Marina L. Khristova5, Pierre B. H. Formenty6, Cesar G. Albarino1, David M. Miller1, Zachary D. Reed1, John T. Kayiwa7, James N. Mills1, Deborah L. Cannon1, Patricia W. Greer3, Emmanuel Byaruhanga8, Eileen C. Farnon1, Patrick …	2009	1.12554
Uganda	1622	250	Rousettus aegyptiacus	10.1371/journal.ppat.100287	Brian R. Amman1, Serena A. Carroll1, Zachary D. Reed1, Tara K. Sealy1, Stephen Balinandi1, Robert Swanepoel2¤a, Alan Kemp2, Bobbie Rae Erickson1, James A. Comer1, Shelley Campbell1, Deborah L. Cannon1, Marina L. Khristova3, Patrick Atimnedi4, Christopher D. Paddock5, Rebekah J. Kent Crockett6, Timothy D. Flietstra1, Kelly L. Warfield7, Robert Unfer7, Edward Katongole-Mbidde8, Robert Downing9, Jor…	2012	15.4131
Viet Nam	227	36	Rousettus leschenaultii, Rousettus amplexicaudatus, Eonycteris spelaea, Cynopterus sphinx	10.3390/v15091785	Marat T. Makenov 1 , Lan Anh T. Le 2, Olga A. Stukolova 1, Ekaterina V. Radyuk 1 , Evgeny S. Morozkin 1,* , Nga T. T. Bui 2, Olga B. Zhurenkova 1, Manh N. Dao 2 , Chau V. Nguyen 3, Mo T. Luong 4 , Dung T. Nguyen 4, Marina V. Fedorova 1, Anna V. Valdokhina 1, Victoria P. Bulanenko 1, Vasiliy G. Akimkin 1 and Lyudmila S. Karan	2023	15.859
Zambia	290	127	Rousettus aegyptiacus	10.1093/infdis/jiy26	Katendi Changula,1,a Masahiro Kajihara,2,a Akina Mori-Kajihara,2 Yoshiki Eto,2 Hiroko Miyamoto,2 Reiko Yoshida,2 Asako Shigeno,2 Bernard Hang’ombe,1,3 Yongjin Qiu,4 Daniel Mwizabi,5 David Squarre,5 Joseph Ndebe,1 Hirohito Ogawa,1,6 Hayato Harima,4 Edgar Simulundu,1 Ladslav Moonga,1 Penjaninge Kapila,1 Wakako Furuyama,2,b Tatsunari Kondoh,2 Masahiro Sato,2 Yoshihiro Takadate,2 Chiho Kaneko,7,c Ryo…	2018	43.7931
Zambia	748	7	Eidolon helvum	10.1093/infdis/jiv06	Hirohito Ogawa,1,2 Hiroko Miyamoto,5 Eri Nakayama,5 Reiko Yoshida,5 Ichiro Nakamura,2,6 Hirofumi Sawa,2,7,9 Akihiro Ishii,1,2 Yuka Thomas,1,2 Emiko Nakagawa,1,2 Keita Matsuno,5,9 Masahiro Kajihara,5 Junki Maruyama,5 Naganori Nao,5 Mieko Muramatsu,5 Makoto Kuroda,5 Edgar Simulundu,2 Katendi Changula,3,10 Bernard Hang’ombe,3,10 Boniface Namangala,3 Andrew Nambota,2 Jackson Katampi,4 Manabu Igarashi…	2015	0.935829
meta-regression
modifier	estimate	std_error	z_value	p_value	ci_lower	ci_upper
intrcpt	-1310.69	757.425	-1.73045	0.0835498	-2795.21	173.839
year	0.65103	0.377013	1.72681	0.0842018	-0.0879021	1.38996
rob_score	0.261969	0.304073	0.861531	0.388946	-0.334004	0.857941
countryGabon, DR Congo	-1.89057	2.05093	-0.921812	0.356627	-5.91033	2.12918
countryIndia	-8.2762	5.19055	-1.59448	0.11083	-18.4495	1.89708
countryNigeria	-14.7696	6.61427	-2.23299	0.0255495	-27.7334	-1.80588
countrySierra Leone	-8.8575	5.42864	-1.63163	0.102758	-19.4974	1.78243
countrySingapore	-11.8964	4.95567	-2.40056	0.0163699	-21.6093	-2.18346
countrySouth Africa	-5.06658	4.74964	-1.06673	0.286094	-14.3757	4.24255
countryUganda	-3.66285	2.59076	-1.41381	0.157417	-8.74064	1.41495
countryViet Nam	-9.85026	6.38227	-1.54338	0.122739	-22.3593	2.65877
countryZambia	-6.37649	4.04986	-1.5745	0.115373	-14.3141	1.56109
Heterogeneity
Tau_squared	I_squared	Q	Q_df	Q_p_value
3.41165	0.989467	1329.11	14	2.94836e-275
Egger's regression test
Test	Statistic	p_value	Method
Egger's regression test	-3.14916	0.00768411	Linear regression test of funnel plot asymmetry
Begg & Mazumdar rank correlation test
Test	Statistic	p_value	Method
Begg & Mazumdar rank correlation test	-0.445384	0.656042	Rank correlation test of funnel plot asymmetry
		Funnel Plot

## Sheet: MP  its meta_analysis
country	pcr_total	pcr_positive	pcr_positive_species	doi	authors	year	Molecular_prevalence
DR Congo	381	12	Miniopterus inflatus (1/33), Rhinolophus eloquens (7/197), Rousettus aegyptiacus	10.3201/eid1312.071115	Robert Swanepoel,* Sheilagh B. Smit,* Pierre E. Rollin,† Pierre Formenty,‡ Patricia A. Leman,* Alan Kemp,* Felicity J. Burt,§ Antoinette A. Grobbelaar,* Janice Croft,* Daniel G. Bausch,¶ Hervé Zeller,# Herwig Leirs,** †† L.E.O. Braack,‡‡ Modeste L. Libande,§§ Sherif Zaki,† Stuart T. Nichol,† Thomas G. Ksiazek,† and Janusz T. Paweska,*	2007	3.14961
Gabon	1257	9	Rousettus aegyptiacus	10.1093/infdis/jir358	Gael D. Maganga,1 Mathieu Bourgarel,1,2 Ghislain Ebang Ella,1 Jan Felix Drexler,3 Jean-paul Gonzalez,1 Christian Drosten,3 and Eric M. Leroy1,4	2011	0.71599
Gabon, DR Congo	283	4		10.1186/1471-2334-9-159	Xavier Pourrut*1,2, Marc Souris1,3, Jonathan S Towner4, Pierre E Rollin4, Stuart T Nichol4, Jean-Paul Gonzalez2 and Eric Leroy1,2	2009	1.41343
Gabon, DR Congo	1138	4	Rousettus aegyptiacus	10.1371/journal.pone.0000764	Jonathan S. Towner1, Xavier Pourrut2,3, Ce´sar G. Albarin˜o1, Chime`ne Nze Nkogue2, Brian H. Bird1,4, Gilda Grard2, Thomas G. Ksiazek1, Jean-Paul Gonzalez5, Stuart T. Nichol1, Eric M. Leroy2,3*	2007	0.351494
Guinea	501	3	Rousettus aegyptiacus	10.1371/journal.pntd.0011279	Marat T. MakenovID1*, Sanaba Boumbaly2, Faya Raphael Tolno3, Noumouny Sacko3, Leno Tamba N’Fatoma4, Oumar Mansare4, Bonaventure Kolie5, Olga A. Stukolova1, Evgeny S. Morozkin1, Ivan S. Kholodilov1,6, Olga B. Zhurenkova1, Marina V. Fyodorova1, Vasily G. Akimkin1, Anna Yu. Popova7, Namoudou Conde3, Mamadou Yero Boiro8, Lyudmila S. Karan	2023	0.598802
Kenya	159	0		10.11604/pamj-oh.2022.7.34.33231	Peris Ambala, Fatima Hussein, Samson Mutura, George Gachara, Nelson Menza, Lindsey McCrickard Shields, Megan Vodzak, Susan Murray, Marc Valitutto, Dawn Zimmerman, Joseph Kamau	2022	0
Kenya	272	1	Rousettus aegyptiacus	10.3201/eid1602.091269	Ivan V. Kuzmin, Michael Niezgoda, Richard Franka, Bernard Agwanda, Wanda Markotter, Robert F. Breiman, Wun-Ju Shieh, Sherif R. Zaki, and Charles E. Rupprecht	2010	0.367647
Sierra Leone	1755	11	Rousettus aegyptiacus	10.1038/s41467-020-14327-8	Brian R. Amman1, Brian H. Bird2, Ibrahim A. Bakarr3, James Bangura2,4, Amy J. Schuh1, Jonathan Johnny3, Tara K. Sealy1, Immah Conteh3, Alusine H. Koroma3, Ibrahim Foday3, Emmanuel Amara4, Abdulai A. Bangura4, Aiah A. Gbakima5, Alexandre Tremeau-Bravard3, Manjunatha Belaganahalli3, Jasjeet Dhanota2, Andrew Chow2, Victoria Ontiveros2, Alexandra Gibson2, Joseph Turay4, Ketan Patel1, James Graziano1,…	2020	0.626781
South Africa	159	3	Rousettus aegyptiacus	10.3201/eid2406.172165	Janusz T. Pawęska, Petrus Jansen van Vuren, Alan Kemp, Nadia Storm, Antoinette A. Grobbelaar, Michael R. Wiley, Gustavo Palacios, Wanda Markotter	2018	1.88679
South Africa	416	12		10.3201/eid2612.202108	Janusz T. Pawęska, Nadia Storm, Wanda Markotter, Nicholas Di Paola, Michael R. Wiley, Gustavo Palacios, Petrus Jansen van Vuren	2020	2.88462
USA	512	0		10.1128/JVI.01255-10	Eric F. Donaldson,1†* Aimee N. Haskew,2 J. Edward Gates,2† Jeremy Huynh,1 Clea J. Moore,3 and Matthew B. Frieman4†	2010	0
Uganda	400	53	Rousettus aegyptiacus	10.3201/eid2010.140696	Brian R. Amman, Luke Nyakarahuka, Anita K. McElroy, Kimberly A. Dodd, Tara K. Sealy, Amy J. Schuh, Trevor R. Shoemaker, Stephen Balinandi, Patrick Atimnedi, Winyi Kaboyo, Stuart T. Nichol, and Jonathan S. Towner	2014	13.25
Uganda	1220	32	Hipposideros spp (1/609), Rousettus aegyptiacus	10.1371/journal.ppat.1000536	Jonathan S. Towner1, Brian R. Amman1, Tara K. Sealy1, Serena A. Reeder Carroll1, James A. Comer1, Alan Kemp2, Robert Swanepoel2, Christopher D. Paddock3, Stephen Balinandi4, Marina L. Khristova5, Pierre B. H. Formenty6, Cesar G. Albarino1, David M. Miller1, Zachary D. Reed1, John T. Kayiwa7, James N. Mills1, Deborah L. Cannon1, Patricia W. Greer3, Emmanuel Byaruhanga8, Eileen C. Farnon1, Patrick …	2009	2.62295
Uganda	1622	40	Rousettus aegyptiacus	10.1371/journal.ppat.100287	Brian R. Amman1, Serena A. Carroll1, Zachary D. Reed1, Tara K. Sealy1, Stephen Balinandi1, Robert Swanepoel2¤a, Alan Kemp2, Bobbie Rae Erickson1, James A. Comer1, Shelley Campbell1, Deborah L. Cannon1, Marina L. Khristova3, Patrick Atimnedi4, Christopher D. Paddock5, Rebekah J. Kent Crockett6, Timothy D. Flietstra1, Kelly L. Warfield7, Robert Unfer7, Edward Katongole-Mbidde8, Robert Downing9, Jor…	2012	2.46609
Viet Nam	248	0	Rousettus leschenaultii (4/6.2), Rousettus amplexicaudatus (1/12.5)	10.3390/v15091785	Marat T. Makenov 1 , Lan Anh T. Le 2, Olga A. Stukolova 1, Ekaterina V. Radyuk 1 , Evgeny S. Morozkin 1,* , Nga T. T. Bui 2, Olga B. Zhurenkova 1, Manh N. Dao 2 , Chau V. Nguyen 3, Mo T. Luong 4 , Dung T. Nguyen 4, Marina V. Fedorova 1, Anna V. Valdokhina 1, Victoria P. Bulanenko 1, Vasiliy G. Akimkin 1 and Lyudmila S. Karan	2023	0
Viet Nam	1131	0		10.3390/v15030790	Alice Latinne 1,2,* , Nguyen Thi Thanh Nga 1, Nguyen Van Long 1, Pham Thi Bich Ngoc 1, Hoang Bich Thuy 1, PREDICT Consortium †, Nguyen Van Long 3, Pham Thanh Long 3 , Nguyen Thanh Phuong 4, Le Tin Vinh Quang 4, Nguyen Tung 3, Vu Sinh Nam 5, Vu Trong Duoc 5, Nguyen Duc Thinh 5, Randal Schoepp 6, Keersten Ricks 6, Ken Inui 7, Pawin Padungtod 7 , Christine K. Johnson 8, Jonna A. K. Mazet 8, Chris Wa…	2023	0
Zambia	290	0		10.1093/infdis/jiy26	Katendi Changula,1,a Masahiro Kajihara,2,a Akina Mori-Kajihara,2 Yoshiki Eto,2 Hiroko Miyamoto,2 Reiko Yoshida,2 Asako Shigeno,2 Bernard Hang’ombe,1,3 Yongjin Qiu,4 Daniel Mwizabi,5 David Squarre,5 Joseph Ndebe,1 Hirohito Ogawa,1,6 Hayato Harima,4 Edgar Simulundu,1 Ladslav Moonga,1 Penjaninge Kapila,1 Wakako Furuyama,2,b Tatsunari Kondoh,2 Masahiro Sato,2 Yoshihiro Takadate,2 Chiho Kaneko,7,c Ryo…	2018	0
Zambia	748	0		10.1093/infdis/jiv06	Hirohito Ogawa,1,2 Hiroko Miyamoto,5 Eri Nakayama,5 Reiko Yoshida,5 Ichiro Nakamura,2,6 Hirofumi Sawa,2,7,9 Akihiro Ishii,1,2 Yuka Thomas,1,2 Emiko Nakagawa,1,2 Keita Matsuno,5,9 Masahiro Kajihara,5 Junki Maruyama,5 Naganori Nao,5 Mieko Muramatsu,5 Makoto Kuroda,5 Edgar Simulundu,2 Katendi Changula,3,10 Bernard Hang’ombe,3,10 Boniface Namangala,3 Andrew Nambota,2 Jackson Katampi,4 Manabu Igarashi…	2015	0
Zambia	71	2	Rousettus aegyptiacus	10.3201/eid2508.190268	Masahiro Kajihara, Bernard M. Hang’ombe, Katendi Changula, Hayato Harima, Mao Isono, Kosuke Okuya, Reiko Yoshida, Akina Mori-Kajihara, Yoshiki Eto, Yasuko Orba, Hirohito Ogawa, Yongjin Qiu, Hirofumi Sawa, Edgar Simulundu, Daniel Mwizabi, Musso Munyeme, David Squarre, Victor Mukonka, Aaron Mweene, Ayato Takada	2019	2.8169
Meta-regression
modifier	estimate	std_error	z_value	p_value	ci_lower	ci_upper
intrcpt	-365.587	272.266	-1.34276	0.17935	-899.219	168.044
year	0.180452	0.135582	1.33094	0.183208	-0.0852842	0.446187
rob_score	-0.00059675	0.175225	-0.00340561	0.997283	-0.344032	0.342838
countryGabon	-2.22799	1.43396	-1.55373	0.120249	-5.03851	0.582527
countryGabon, DR Congo	-1.7019	1.19554	-1.42354	0.15458	-4.04513	0.641321
countryGuinea	-4.57332	2.58679	-1.76795	0.0770685	-9.64334	0.496688
countryKenya	-3.62701	1.74077	-2.08356	0.0372001	-7.03886	-0.215155
countrySierra Leone	-3.98602	2.20189	-1.81027	0.070254	-8.30166	0.329612
countrySouth Africa	-2.47139	2.10042	-1.17662	0.239349	-6.58813	1.64536
countryUganda	-0.471759	1.2409	-0.380174	0.703816	-2.90388	1.96036
countryUSA	-4.04791	1.95387	-2.07174	0.0382897	-7.87743	-0.218395
countryViet Nam	-6.42858	2.63323	-2.44132	0.0146335	-11.5896	-1.26753
countryZambia	-3.65314	1.91373	-1.90891	0.0562742	-7.40399	0.0977106
			Heterogeneity
Test	Statistic	p_value	Method
Begg & Mazumdar rank correlation test	-0.664726	0.506226	Rank correlation test of funnel plot asymmetry
			Egger Test
Test	Statistic	p_value	Method
Egger's regression test	-3.4588	0.00300033	Linear regression test of funnel plot asymmetry
			Begg Test
tau_squared	I_squared	Q	Q_df	Q_p_value
1.44166	0.922807	233.182	18	2.10663e-39
			Funnel Plot

## Sheet: SP & MP
country	elisa_total	elisa_positive	Seroprevalence	elisa_positive_bat_species	pcr_total	pcr_positive	Molecular_prevalence	pcr_positive_species	elisa_negative_bat_species	doi	authors	year
DR Congo	426	52	12.2066	Rhinolophus eloquens, Rousettus aegyptiacus	381	12	3.14961	Miniopterus inflatus (1/33), Rhinolophus eloquens (7/197), Rousettus aegyptiacus	3 species of fruit bats (Megachiroptera) and 12 species of insectivorous bats (Microchiroptera), including Chaerephon pumila, Rousettus aegyptiacus, Mops condylurus, Hipposideros caffer, 11 other species.	10.3201/eid1312.071115	Robert Swanepoel,* Sheilagh B. Smit,* Pierre E. Rollin,† Pierre Formenty,‡ Patricia A. Leman,* Alan Kemp,* Felicity J. Burt,§ Antoinette A. Grobbelaar,* Janice Croft,* Daniel G. Bausch,¶ Hervé Zeller,# Herwig Leirs,** †† L.E.O. Braack,‡‡ Modeste L. Libande,§§ Sherif Zaki,† Stuart T. Nichol,† Thomas G. Ksiazek,† and Janusz T. Paweska,*	2007
Gabon					1257	9	0.71599	Rousettus aegyptiacus		10.1093/infdis/jir358	Gael D. Maganga,1 Mathieu Bourgarel,1,2 Ghislain Ebang Ella,1 Jan Felix Drexler,3 Jean-paul Gonzalez,1 Christian Drosten,3 and Eric M. Leroy1,4	2011
Gabon, DR Congo	1876	25	1.33262	Epomops franqueti, Hypsignathus monstrosus, Micropteropus pusillus, Micropteropus pusillus, Rousettus aegyptiacus	283	4	1.41343		Myonycteris torquata, Microchiroptera, Megaloglossus woermanni, Eidolon helvum, Casinycteris argynnis	10.1186/1471-2334-9-159	Xavier Pourrut*1,2, Marc Souris1,3, Jonathan S Towner4, Pierre E Rollin4, Stuart T Nichol4, Jean-Paul Gonzalez2 and Eric Leroy1,2	2009
Gabon, DR Congo	438	29	6.621	Rousettus aegyptiacus	1138	4	0.351494	Rousettus aegyptiacus	Megaloglossus woermanni, Micropteropus pusillus, Hypsignathus monstrosus, Epomops franquetI, Hipposideros gigas, Myonicterus torquata, Eidolon helvum, Microchiroptere, Rousettus aegyptiacus	10.1371/journal.pone.0000764	Jonathan S. Towner1, Xavier Pourrut2,3, Ce´sar G. Albarin˜o1, Chime`ne Nze Nkogue2, Brian H. Bird1,4, Gilda Grard2, Thomas G. Ksiazek1, Jean-Paul Gonzalez5, Stuart T. Nichol1, Eric M. Leroy2,3*	2007
Guinea					501	3	0.598802	Rousettus aegyptiacus		10.1371/journal.pntd.0011279	Marat T. MakenovID1*, Sanaba Boumbaly2, Faya Raphael Tolno3, Noumouny Sacko3, Leno Tamba N’Fatoma4, Oumar Mansare4, Bonaventure Kolie5, Olga A. Stukolova1, Evgeny S. Morozkin1, Ivan S. Kholodilov1,6, Olga B. Zhurenkova1, Marina V. Fyodorova1, Vasily G. Akimkin1, Anna Yu. Popova7, Namoudou Conde3, Mamadou Yero Boiro8, Lyudmila S. Karan	2023
India	46	0	0						Eonycteris spelaea, Rousettus leschenaultii	10.1371/journal. pntd.0007733	Pilot Dovih1,2, Eric D. Laing3, Yihui Chen4, Dolyce H. W. Low4,5, B. R. Ansil1,6, Xinglou Yang7, Zhengli ShiID 7, Christopher C. Broder3, Gavin J. D. Smith4, Martin Linster4, Uma Ramakrishnan1, Ian H. MendenhallID 4*	2019
Kenya					159	0	0			10.11604/pamj-oh.2022.7.34.33231	Peris Ambala, Fatima Hussein, Samson Mutura, George Gachara, Nelson Menza, Lindsey McCrickard Shields, Megan Vodzak, Susan Murray, Marc Valitutto, Dawn Zimmerman, Joseph Kamau	2022
Kenya					272	1	0.367647	Rousettus aegyptiacus		10.3201/eid1602.091269	Ivan V. Kuzmin, Michael Niezgoda, Richard Franka, Bernard Agwanda, Wanda Markotter, Robert F. Breiman, Wun-Ju Shieh, Sherif R. Zaki, and Charles E. Rupprecht	2010
Nigeria	279	0	0						Eidolon helvum	10.3389/fpubh.2023.1283113	Diego CantoniDiego Cantoni1Martin Mayora-NetoMartin Mayora-Neto1Mariliza DerveniMariliza Derveni2Kelly da CostaKelly da Costa1Joanne Del RosarioJoanne Del Rosario1Veronica O. Ameh,Veronica O. Ameh3,4Claude T. Sabeta,Claude T. Sabeta4,5Bethany AuldBethany Auld2Arran HamletArran Hamlet6Ian M. JonesIan M. Jones7Edward WrightEdward Wright2Simon D. ScottSimon D. Scott1Efstathios S. Giotis, Efstathios …	2023
Sierra Leone	140	12	8.57143	Rousettus aegyptiacus	1755	11	0.626781	Rousettus aegyptiacus	Rousettus aegyptiacus	10.1038/s41467-020-14327-8	Brian R. Amman1, Brian H. Bird2, Ibrahim A. Bakarr3, James Bangura2,4, Amy J. Schuh1, Jonathan Johnny3, Tara K. Sealy1, Immah Conteh3, Alusine H. Koroma3, Ibrahim Foday3, Emmanuel Amara4, Abdulai A. Bangura4, Aiah A. Gbakima5, Alexandre Tremeau-Bravard3, Manjunatha Belaganahalli3, Jasjeet Dhanota2, Andrew Chow2, Victoria Ontiveros2, Alexandra Gibson2, Joseph Turay4, Ketan Patel1, James Graziano1,…	2020
Singapore	409	0	0						Eonycteris spelaea, Cynopterus brachyotis, Pteropus lucasi	10.3201/eid2401.170401	Eric D. Laing,1 Ian H. Mendenhall,1 Martin Linster, Dolyce H. W. Low, Yihui Chen, Lianying Yan, Spencer L. Sterling, Sophie Borthwick, Erica Sena Neves, Julia S. L. Lim, Maggie Skiles, Benjamin P. Y. -H. Lee, Lin-Fa Wang, Christopher C. Broder, Gavin J. D. Smith	2018
South Africa	1431	759	53.0398	Rousettus aegyptiacus	159	3	1.88679	Rousettus aegyptiacus		10.3201/eid2406.172165	Janusz T. Pawęska, Petrus Jansen van Vuren, Alan Kemp, Nadia Storm, Antoinette A. Grobbelaar, Michael R. Wiley, Gustavo Palacios, Wanda Markotter	2018
South Africa	423	143	33.8061	Rousettus aegyptiacus	416	12	2.88462		Rousettus aegyptiacus	10.3201/eid2612.202108	Janusz T. Pawęska, Nadia Storm, Wanda Markotter, Nicholas Di Paola, Michael R. Wiley, Gustavo Palacios, Petrus Jansen van Vuren	2020
USA					512	0	0			10.1128/JVI.01255-10	Eric F. Donaldson,1†* Aimee N. Haskew,2 J. Edward Gates,2† Jeremy Huynh,1 Clea J. Moore,3 and Matthew B. Frieman4†	2010
Uganda	400	66	16.5	Rousettus aegyptiacus	400	53	13.25	Rousettus aegyptiacus	Rousettus aegyptiacus	10.3201/eid2010.140696	Brian R. Amman, Luke Nyakarahuka, Anita K. McElroy, Kimberly A. Dodd, Tara K. Sealy, Amy J. Schuh, Trevor R. Shoemaker, Stephen Balinandi, Patrick Atimnedi, Winyi Kaboyo, Stuart T. Nichol, and Jonathan S. Towner	2014
Uganda	1155	13	1.12554	Rousettus aegyptiacus	1220	32	2.62295	Hipposideros spp (1/609), Rousettus aegyptiacus	Hipposideros spp, Rousettus aegyptiacus	10.1371/journal.ppat.1000536	Jonathan S. Towner1, Brian R. Amman1, Tara K. Sealy1, Serena A. Reeder Carroll1, James A. Comer1, Alan Kemp2, Robert Swanepoel2, Christopher D. Paddock3, Stephen Balinandi4, Marina L. Khristova5, Pierre B. H. Formenty6, Cesar G. Albarino1, David M. Miller1, Zachary D. Reed1, John T. Kayiwa7, James N. Mills1, Deborah L. Cannon1, Patricia W. Greer3, Emmanuel Byaruhanga8, Eileen C. Farnon1, Patrick …	2009
Uganda	1622	250	15.4131	Rousettus aegyptiacus	1622	40	2.46609	Rousettus aegyptiacus	Rousettus aegyptiacus	10.1371/journal.ppat.100287	Brian R. Amman1, Serena A. Carroll1, Zachary D. Reed1, Tara K. Sealy1, Stephen Balinandi1, Robert Swanepoel2¤a, Alan Kemp2, Bobbie Rae Erickson1, James A. Comer1, Shelley Campbell1, Deborah L. Cannon1, Marina L. Khristova3, Patrick Atimnedi4, Christopher D. Paddock5, Rebekah J. Kent Crockett6, Timothy D. Flietstra1, Kelly L. Warfield7, Robert Unfer7, Edward Katongole-Mbidde8, Robert Downing9, Jor…	2012
Viet Nam	227	36	15.859	Rousettus leschenaultii, Rousettus amplexicaudatus, Eonycteris spelaea, Cynopterus sphinx	248	0	0	Rousettus leschenaultii (4/6.2), Rousettus amplexicaudatus (1/12.5)	Cynopterus sphinx, Cynopterus horsfieldi, Macroglossus sobrinus, Rhinolophus microglobosus, Hipposideros pomona, Hipposideros cineraceus, , Rhinolophus chaseni, Rhinolophus pusillus, Taphozous melanopogon, Myotis hasseltii, Taphozous longimanus, Scotophilus kuhlii	10.3390/v15091785	Marat T. Makenov 1 , Lan Anh T. Le 2, Olga A. Stukolova 1, Ekaterina V. Radyuk 1 , Evgeny S. Morozkin 1,* , Nga T. T. Bui 2, Olga B. Zhurenkova 1, Manh N. Dao 2 , Chau V. Nguyen 3, Mo T. Luong 4 , Dung T. Nguyen 4, Marina V. Fedorova 1, Anna V. Valdokhina 1, Victoria P. Bulanenko 1, Vasiliy G. Akimkin 1 and Lyudmila S. Karan	2023
Viet Nam					1131	0	0			10.3390/v15030790	Alice Latinne 1,2,* , Nguyen Thi Thanh Nga 1, Nguyen Van Long 1, Pham Thi Bich Ngoc 1, Hoang Bich Thuy 1, PREDICT Consortium †, Nguyen Van Long 3, Pham Thanh Long 3 , Nguyen Thanh Phuong 4, Le Tin Vinh Quang 4, Nguyen Tung 3, Vu Sinh Nam 5, Vu Trong Duoc 5, Nguyen Duc Thinh 5, Randal Schoepp 6, Keersten Ricks 6, Ken Inui 7, Pawin Padungtod 7 , Christine K. Johnson 8, Jonna A. K. Mazet 8, Chris Wa…	2023
Zambia	290	127	43.7931	Rousettus aegyptiacus	290	0	0		Rousettus aegyptiacus	10.1093/infdis/jiy26	Katendi Changula,1,a Masahiro Kajihara,2,a Akina Mori-Kajihara,2 Yoshiki Eto,2 Hiroko Miyamoto,2 Reiko Yoshida,2 Asako Shigeno,2 Bernard Hang’ombe,1,3 Yongjin Qiu,4 Daniel Mwizabi,5 David Squarre,5 Joseph Ndebe,1 Hirohito Ogawa,1,6 Hayato Harima,4 Edgar Simulundu,1 Ladslav Moonga,1 Penjaninge Kapila,1 Wakako Furuyama,2,b Tatsunari Kondoh,2 Masahiro Sato,2 Yoshihiro Takadate,2 Chiho Kaneko,7,c Ryo…	2018
Zambia	748	7	0.935829	Eidolon helvum	748	0	0		Eidolon helvum	10.1093/infdis/jiv06	Hirohito Ogawa,1,2 Hiroko Miyamoto,5 Eri Nakayama,5 Reiko Yoshida,5 Ichiro Nakamura,2,6 Hirofumi Sawa,2,7,9 Akihiro Ishii,1,2 Yuka Thomas,1,2 Emiko Nakagawa,1,2 Keita Matsuno,5,9 Masahiro Kajihara,5 Junki Maruyama,5 Naganori Nao,5 Mieko Muramatsu,5 Makoto Kuroda,5 Edgar Simulundu,2 Katendi Changula,3,10 Bernard Hang’ombe,3,10 Boniface Namangala,3 Andrew Nambota,2 Jackson Katampi,4 Manabu Igarashi…	2015
Zambia					71	2	2.8169	Rousettus aegyptiacus		10.3201/eid2508.190268	Masahiro Kajihara, Bernard M. Hang’ombe, Katendi Changula, Hayato Harima, Mao Isono, Kosuke Okuya, Reiko Yoshida, Akina Mori-Kajihara, Yoshiki Eto, Yasuko Orba, Hirohito Ogawa, Yongjin Qiu, Hirofumi Sawa, Edgar Simulundu, Daniel Mwizabi, Musso Munyeme, David Squarre, Victor Mukonka, Aaron Mweene, Ayato Takada	2019

## Sheet: nonbat_prevalence
country	dog_total	dog_positive	dog_prevalence	sheep_total	sheep_positive	sheep_prevalence	cattle_total	cattle_positive	cattle_prevalence	goat_total	goat_positive	goat_prevalence	pig_total	pig_positive	pig_prevalence	rodent_total	rodent_positive	rodent_prevalence	nhp_total	nhp_positive	nhp_prevalence	doi	authors	year
DR Congo																50	0	0				10.3201/eid1312.071115	Robert Swanepoel,* Sheilagh B. Smit,* Pierre E. Rollin,† Pierre Formenty,‡ Patricia A. Leman,* Alan Kemp,* Felicity J. Burt,§ Antoinette A. Grobbelaar,* Janice Croft,* Daniel G. Bausch,¶ Hervé Zeller,# Herwig Leirs,** †† L.E.O. Braack,‡‡ Modeste L. Libande,§§ Sherif Zaki,† Stuart T. Nichol,† Thomas G. Ksiazek,† and Janusz T. Paweska,*	2007
Gabon	128	2	0.015625	98	0	0				222	0	0										10.1371/journal.pone.0314801	Telstar G. Ndong Mebaley 1☯‡*, Pierre Becquart2☯‡, Matthieu Fritz 3, Eric Elguero2, Illich M. Mombo 1, Déborah C. Garcia1, Linda Bohou Kombila1‡, Léadisaelle H. Lenguiya4‡, Larson Boundenga1, Eric M. Leroy3*, Gael D. Maganga1,5*	2025
Ghana	785	120	0.152866	526	115	0.218631	521	150	0.287908	548	120	0.218978	733	82	0.111869							10.3390/pathogens13110917	Theophilus Odoom 1,*ORCID,Sherry Ama Mawuko Johnson 2,*ORCID,William Tasiame 3ORCID,Meyir Y. Ziekah 4ORCID,Joseph K. Abuh 1,Benita Anderson 2ORCID,Fenteng Danso 1,Richard K. Abbiw 5,Franklin Y. Nuokpem 5ORCID,Emmanuel Allegye-Cudjoe 1,Charles Lewis 6ORCID andBonto Faburay 6	2024
Kenya																159	0	0				10.11604/pamj-oh.2022.7.34.33231	Peris Ambala, Fatima Hussein, Samson Mutura, George Gachara, Nelson Menza, Lindsey McCrickard Shields, Megan Vodzak, Susan Murray, Marc Valitutto, Dawn Zimmerman, Joseph Kamau	2022
Viet Nam													485	0	0							10.3390/v15030790	Alice Latinne 1,2,* , Nguyen Thi Thanh Nga 1, Nguyen Van Long 1, Pham Thi Bich Ngoc 1, Hoang Bich Thuy 1, PREDICT Consortium †, Nguyen Van Long 3, Pham Thanh Long 3 , Nguyen Thanh Phuong 4, Le Tin Vinh Quang 4, Nguyen Tung 3, Vu Sinh Nam 5, Vu Trong Duoc 5, Nguyen Duc Thinh 5, Randal Schoepp 6, Keersten Ricks 6, Ken Inui 7, Pawin Padungtod 7 , Christine K. Johnson 8, Jonna A. K. Mazet 8, Chris Wa…	2023
Zambia																			243	39	0.160494	10.3390/ v13071283	Katendi Changula 1 , Edgar Simulundu 2,3 , Boniface Pongombo Lombe 4,5,6, Eri Nakayama 7 , Hiroko Miyamoto 4, Yuji Takahashi 4, Hirofumi Sawa 2,8,9, Chuma Simukonda 10, Bernard M. Hang’ombe 1 and Ayato Takada 2,4,9,*	2021

## Sheet: samples
sample	n	Percentage
blood	19	19.5876
liver	12	12.3711
oral	11	11.3402
others	11	11.3402
saliva	11	11.3402
spleen	11	11.3402
feaces	7	7.21649
kidney	5	5.15464
rectal	5	5.15464
urine	3	3.09278
lymphnode	2	2.06186

## Sheet: diagnosis
method	n	Percentage
pcr	22	29.3333
elisa	16	21.3333
sequencing	13	17.3333
phylogenetics	12	16
viral_isolation	6	8
others	3	4
Bio-Plex	1	1.33333
Luminex_elisa	1	1.33333
filovirus_multiplex_microsphere_immunoassay	1	1.33333

## Sheet: related_strains
related_strain	doi	year	country
1975 Ozolin strain	10.3201/eid2406.172165	2018	South Africa
1975 Ozolin strain, novel sequences	10.3201/eid1312.071115	2007	DR Congo
novel sequences	10.1093/infdis/jir358	2011	Gabon
Angola-like lineage	10.1371/journal.pone.0000764	2007	Gabon, DR Congo
Angola-like lineage	10.1371/journal.pntd.0011279	2023	Guinea
Kenya (Musoke and Ravn), MARV in Europe in 1967, 02DRC99 of DRC	10.3201/eid1602.091269	2010	Kenya
NP/VP35 related to Gabon and Angola, WGS of RNA form oral swabs related to Angola-like lineage	10.1038/s41467-020-14327-8	2020	Sierra Leone
All RAVV complete and near complete genome sequences	10.3201/eid2612.202108	2020	South Africa
2012 Ibanda MARV outbreak	10.3201/eid2010.140696	2014	Uganda
1975 Ozolin strain, Gabon (48Gab 2005. 31Gab 2005. and 96Gab 2006)	10.1371/journal.ppat.100287	2012	Uganda
Menglà virus from Rousettus sp., Chinese Bat9447	10.3390/v15091785	2023	Viet Nam
Uganda MARV, DRC human MARV strain	10.3201/eid2508.190268	2019	Zambia

## Sheet: sequences uploaded
seq_uploaded	doi	year	country
yes	10.3201/eid2406.172165	2018	South Africa
yes	10.3201/eid1312.071115	2007	DR Congo
not_stated	10.1093/infdis/jir358	2011	Gabon
yes	10.1371/journal.pone.0000764	2007	Gabon, DR Congo
yes	10.1371/journal.pntd.0011279	2023	Guinea
yes	10.3201/eid1602.091269	2010	Kenya
yes	10.1038/s41467-020-14327-8	2020	Sierra Leone
yes	10.3201/eid2612.202108	2020	South Africa
yes	10.3201/eid2010.140696	2014	Uganda
yes	10.1371/journal.ppat.1000536	2009	Uganda
yes	10.1371/journal.ppat.100287	2012	Uganda
yes	10.3390/v15091785	2023	Viet Nam
yes	10.3201/eid2508.190268	2019	Zambia

[truncated: 2 more sheets: Accession numbers, isolated viruses]
